# Supplementary material for: Re-evaluation of the morphology and phylogeny of Diplocynodon levantinicum Huene & Nikoloff, 1963 and the stratigraphic age of the West Maritsa coal field (Upper Thrace Basin, Bulgaria)
Source: PeerJ. 2022 Nov 9;10:e14167. doi: 10.7717/peerj.14167 (PMC9653056; doi:10.7717/peerj.14167)
Supplement: Supplemental Information 1 [file peerj-10-14167-s001.nex]

#NEXUS
[written Tue Aug 23 14:18:25 CEST 2022 by Mesquite  version 3.61 (build 927) at S307b-2/134.2.42.203]

BEGIN TAXA;
	TITLE Taxa;
	DIMENSIONS NTAX=105;
	TAXLABELS
		Bernissartia_fagesii Acynodon_adriaticus Acynodon_iberoccitanus Aligator_mefferdi Alligator_mcgrewi Alligator_mississippiensis Alligator_olseni Alligator_prenasalis Alligator_sinensis Alligator_thompsoni Allodaposuchus_precedens Agaresuchus_subjuniperus Allognatosuchus_haupti Allognatosuchus_polyodon Allognatosuchus_wartheni Arambourgia_gaudryi Arenysuchus_gascabadiolorum Asiatosuchus_germanicus Australosuchus_clarkae Borealosuchis_acutidentatus Borealosuchus_formidabilis Borealosuchus_sternbergii Borealosuchus_threeensis Borealosuchus_wilsoni Brachychampsa_montana Brachychampsa_sealeyi Brachyuranochampsa_eversolei Caiman_crocodilus Caiman_latirostris Caiman_lutescens Caiman_yacare Ceratosuchus_burdoshi Crocodylus_acer Crocodylus_affinis Crocodylus_depressifrons Crocodylus_megarhinus Crocodylus_niloticus Crocodylus_porosus Crocodylus_rhombifer Deinosuchus_riograndensis Diplocynodon_darwini Diplocynodon_deponiae Diplocynodon_elavericus Diplocynodon_hantoniensis Diplocynodon_kochi Diplocynodon_levantinicum Diplocynodon_muelleri Diplocynodon_ratelii Diplocynodon_remensis Diplocynodon_tormis Diplocynodon_ungeri Dollosuchoides_densmorei Eocaiman_cavernensis Eogavialis_africanum Eosuchus_lerichei Eosuchus_minor Eothoracosarus_mississippiensis Euthecodon_arambourgii Gavialis_gangeticus Gavialis_lewisi Gavialosuchus_eggenburgensis Gryposuchus_colombianus Hylaeochampsa_vectiana Iharkutosuchus_makadii Kambara_implexidens Kentisuchus_spenceri Leidyosuchus_canadensis Lohuecosuchus_mechinorum Lohuecosuchus_megadontos Mecistops_cataphractus Melanosuchis_niger Melanosuchus_fisheri Mourasuchus_spp Navajosuchus_mooki Orthogenysuchus_olseni Osteolaemus_osborni Osteolaemus_tetraspis Paleosuchus_palpebrosus Paleosuchus_trigonatus Paratomistoma_courti Piscogavialis_jugaliperforatus Planocrania__hengdongensis Planocrania_datangensis Planocrania_geiseltalensis Planocrania_vorax Procaimanoidea_kayi Procaimanoidea_utahensis Prodiplocynodon_langi Purussaurus_neivensis Quinkana_spp Rimasuchus_lloydi Rimasuchus_pigotti Stangerochampsa_mccabei Thecachampsa_antiqua Thoracosaurus_macrorhynchus Thoracosaurus_neocesariensis Tomistoma_cairense Tomistoma_lusitanica Tomistoma_petrolica Tomistoma_schelgelii Toyotamaphimeia_machikanense Trilophosuchus_rackhami Tsoabichi_greenriverensis Voay_robustus Wannaganosuchus_brachymanus 
	;

END;


BEGIN CHARACTERS;
	TITLE  Character_Matrix;
	DIMENSIONS  NCHAR=187;
	FORMAT DATATYPE = STANDARD RESPECTCASE GAP = - MISSING = ? SYMBOLS = "  0 1 2 3 4 5 6";
	MATRIX
	Bernissartia_fagesii             ??????0???0111100100?00?0?000???0000?100010???0010?000???????10?0?00?001?1????000?0?0000?00030?00?????1000????1?0000?000??0100?0??000100?0?0??0?0?1010?0??00??0????????000?0000?000????0001
	Acynodon_adriaticus              ?????1?????????????01?100?1??????????010?10?????????01????????0???0??100??00??00010?000?0?1060000?0????110????00?00011010000?1?11?0?0100???0????0??010?0?0010??????????????1???01?0?????101
	Acynodon_iberoccitanus           ??????????????????????????????????????????????10104101????????0???????0?0?????00010?000000106000000??00100????0000000101?00???20000?0100?110?0000??010100000?1?????????1???0????010???1010?
	Aligator_mefferdi                ???????????????????????????1?????????11???????110000120100001120001011110100??00100?0100?0102000000?0?10001?1?0000000?111001011011111110?110200?022210102101010??1???00100110010001???00001
	Alligator_mcgrewi                100010001?010010?00010000111?1101??0?11???1???11110010?100?011100000111101????00000?0100?0102000000?0010001?00100000011110010110111111000110200?022200102101010?01???00100110010001???0000?
	Alligator_mississippiensis       101011001?010010100010110111110011000112101100110001120100101120001011110100110010000100001020000000001000111000000001111001011011111110011020010222101021010100011110010011001000100100001
	Alligator_olseni                 ??????0?1?????10???01?10011111???100?11???????11010010?????011200000011101????00100?01000?10200??00???1000??0?0?000101111101011011111110?110200?022200102101010??????00100?1?010001???00001
	Alligator_prenasalis             10001?0?1?????10?0?01000011111??1000?112111???11111010?????01110000011110100??00000?0100?0102000000?001000110010000001111001011011111100?110200?022200102101000001?1?00100110010001???00001
	Alligator_sinensis               101011101?110010200010110111110011000112111110110000120?001011200000111101??110010000100001020000000001000110010000001111001011011111110011020010222001021010100011110010011001000111100001
	Alligator_thompsoni              ???????????????????01????????1?????0?1????????110000?2?????011200010011101????00100?010000102000?0??0010001?1?000000????1?????1011111110?1?0200102?21010210101?001?11?0100110010001???0000?
	Allodaposuchus_precedens         ??????????????????????????????????????????????1100110?????????0???????????????000100000000012000000?100000????0000000101100?110000111100?010110000001000210000?????1??1100001?10000???0000?
	Agaresuchus_subjuniperus         ??????????????????????????????????????????????????????????????????????????????00110?00100?0?2000000?0000000???00010011010000???0001?1110?000100000001100?1010??????1???10000?010000???0010?
	Allognatosuchus_haupti           001?1?0?1??????0???01?000?1111?????0??11?11???111110?0?????01?10??0??11101????00010?00???010?0000??????0001?0??????0?????????1100?111100?1?0200?02220010210101????????01???10010001??????0?
	Allognatosuchus_polyodon         ??????????????????????????????????????????????11111010?????01?11??00?111?1????00010?000??01020000?0?????00??0?00?00?0?111001?1?01?111100????????0??20010?101???????????1???1??1???1??????0?
	Allognatosuchus_wartheni         ????1?0????????????0?0000?1111??1000?11???1???11111010?100?011110000011101????00010?0000?010200000000010001?0?000000?0111001?11011111100?110200?0222001021010000?1?1?0010011001?001???00001
	Arambourgia_gaudryi              ??????????????????????????????????????????????11010??0?????01?100?0??1110?????1001??010??01020000?0???10001000??000????11?0??1101?111100?1102?0?0?2210?0210100?????????10011?010?01??????0?
	Arenysuchus_gascabadiolorum      ??????????????????????????????????????????????????????????????????????????????00010?00?0000??0000???0?0?000???0?0??011010000?11000101110???01?0000?01100?101???0???10?01000??0?000????00?0?
	Asiatosuchus_germanicus          001?0?0?1?001010?0101?000?1111??1??0??????1???11102000?????00110000??0101?00??00010?0000?000100000???10000??0?00010???01000101000?111100???0100?012110100101000???????1100?10000003???00001
	Australosuchus_clarkae           ??????0???????1??0??1?????11???????0?10???1???1110?101?????001100001101011????00110?00001102100000001000001?0?000000???????1010000111110?002011?02220010010100011??1??11?001000?001???0000?
	Borealosuchis_acutidentatus      ????????????????????????????0???????????????????002????????????000??????0?????00020?0?00??0231000?????0000????0?0??0???????1??002?1?1100?0?0?0??0?111010?101000???????010??1?0?0000???00000
	Borealosuchus_formidabilis       000?000?0?11001011001000000101000001?000?20???0110200000?000?110000000100001??00020?0000?0023100000?0000001000000010100100010100201?11000000?00?011010100101000??????00100110000000???0000?
	Borealosuchus_sternbergii        000000000?110010?1001000000101000001?00???0???011020000000?00010000000100000??00020?00000001310000001000001?0?00000111010001010000111100?000100?011000100101000000?1?00100110000000???00001
	Borealosuchus_threeensis         ????0??????????????01???????0??????1?00??20???01002??1?????10?11?000001000????????????????????????????????????????????????????????????????????????????????????????????????????????????00001
	Borealosuchus_wilsoni            ??????0??????????1001000000101??00?1?000?20???01002??100?0?001100000201000????00020?0?0???0231000?????00001?0?0?001010010001010020101100?000100??111101001010000?00???010011?0?0000???????1
	Brachychampsa_montana            101011001?1100???0001??000111100?000?103111???11101101?????01110?00001110100??00110?0002?1101000000?0010001?0?01000001111001012001111100?110200?02210010110102000101?00100110010001???00001
	Brachychampsa_sealeyi            ?????????????????????????????????????10???1???11101??0???????11??0000111?1????001?0?0002?110100000???010?????????00????????10?2001101?00???????????100???????2?????????????1??10??1???00001
	Brachyuranochampsa_eversolei     ??????????????????????????????????????????????????????????????????????????????0011??00???1021000000??00000??0?0?0??01101000101000?111100???2?00?0?221010?101000???????1100010000003???00001
	Caiman_crocodilus                101111001?1000101000101011111100110001112211101100211210101110101102011001011100110000000011200000000010001100100000011110121110011111100110201102220111210103000101100100110210001???00001
	Caiman_latirostris               101110001?10001010001010?111110011000111221210110021121010111?10110201100???1100110000000010200100000010001100100000011110121110011111100110201102221111210103000101100100110210001??????0?
	Caiman_lutescens                 ????????????????????????????????????????????????0?????????????????????????????00110?0000?0102001000?001000????1000000111101211200?1?1?10?????0???????1????0???????????????????100?1???0000?
	Caiman_yacare                    101111001?1000101000101011111100110001112211101100211210101110101102011001011100110000000011200000000010001100100000011110121111011111100110201102220111210103000101100100110210001???0000?
	Ceratosuchus_burdoshi            ???????????????????????????????????0?1????????11111??0?????01?10??00?11?01????00010?0?01?0102000000???1000??0????00???01???1?1??0?111100????????0????010?111???????????10??1001000100200001
	Crocodylus_acer                  ??????????????????????????????????????????????????????????????????????????????00110?0000?1021000000??000001???000100?1010001010000111100?002?01?01?2001001010001??0??1110001000000300200001
	Crocodylus_affinis               001001001?10001010011100001111001100?10???1???111021010100000110000000101100??00110?000010011000000?010000??0?00010011010001010000111100?0?010??0122001001010001??0???1100010000003???0000?
	Crocodylus_depressifrons         ???00?00??11000020011100001111??1100?10???1???11102101?????001100000001011????00110?0000?1011000000?1100001?0?0001001?01000101?000111100?010200?01220010010100011001?1110001000000300200001
	Crocodylus_megarhinus            ??????0???????????001?????????????????????????11102101?????00110000??01011????00110?0000?002300000001?0000??0?00000011010001012000111110?002?11?0122?01001010?01100???1110010000003??????0?
	Crocodylus_niloticus             101000001?1010101010111001111120120001112011011100210101000101100011101011100100110000001002100000011000001101001000110100010110001111100001011101220010010100011101011110011000003????000?
	Crocodylus_porosus               111000001?0010102010111000111120120001112011011100210101000101100011101011100100110000001002100010011000001101001000110100010100001111100001011101220010010100011101011110011000003???00001
	Crocodylus_rhombifer             001000001?1010101010111001111120110001112011011100210101000101100011101011100100110000001002101000011000001101001000110100010110001111100001011101220010011100011101011110011000003???00001
	Deinosuchus_riograndensis        ??????0????????????01????????????????00???1???0110???001?0?11?10??0??11?0?????00??1?0??????0?0000???0??00011?00?0??????????????000111120?012210?1220001001?1000??000?0?????1??100?1???0000?
	Diplocynodon_darwini             100001001?010000?00010000?1111??1400?101121???011020010??0?01?10000011110100??00020?0000?0103000000?0??000??0?0000001111?00101000?111100?110100?022010101101000???????0100110010001?1?00001
	Diplocynodon_deponiae            100?0?0???????0????01?0???1?????14?0?10??21????1?02??0?????01?10??0??1110?????001???000??01030000?0???1000?????0?0001?11000?01000?111100?110100?0??011?0?101?00????????1???1??10001?1?00001
	Diplocynodon_elavericus          ?????????????????????????????????????10???0???0?102??1????????1????0?1???1????1?1???????0?1131??000??00???????100110010110?101?0?01?1?0??????10?1220?00021?110???0???11?0??0?11???0?1?00001
	Diplocynodon_hantoniensis        100???????01000020001?00011111??1400?10??2????010021010????010101100111101????001201010000113100000?1000001?0?00000010110001110000111100?1101001012010101101000????1??0100110010001???0000?
	Diplocynodon_kochi               ??????????????????????????????????????????????????????????????????????????????10120?010100023000000?1000001???000000???10001?10000111100?1?0110001201100110100??0?01?111?0110010001???0000?
	Diplocynodon_levantinicum        ???????????????????01???01??1????????1????????0?002??1???????????000011?0?????001???00?????1?0??????1?000?????0?0?????????????????????????????????????????????????????????????????????00???
	Diplocynodon_muelleri            ????????????????????1?01??1?????14?0?10??21???01002??2?????01110??10011100????00120?1000001230000000100000????0000011111000001000?1?1100?110??0?02?01010110100????????0100110010001???00001
	Diplocynodon_ratelii             ??????0??????000???010?00?1111001400?10??21???01002101?????0111000001?1101????00120?0000001230000000100000??0?00000011110001010000111100??10100101100010110100000001?10100110010001???00001
	Diplocynodon_remensis            ?????????????????????????????????????10??20???01002000?????01110?000111001????10?20?0000000131000000100???1???000000110100010100001?1100???0100001101010110100???1?1??0100110010001????000?
	Diplocynodon_tormis              ????????????????????1?????1??????????10??21???01?021?1?????01?1?00????11??????0?120??00000123000000?1010001???000000111100?0?10000111100?110100001201010110100?0???1?001?0110010001???00001
	Diplocynodon_ungeri              ?????????????????????????????????????1????????0110210100?0100010101???110?????0?120??000000?3000000???0???????0001110011???1010000111?00?100010??222000??1?112???0????0?0????01???1???0000?
	Dollosuchoides_densmorei         001???0???111010?0001?0?001111??1?00??????????1120???0?????000100?0??0101?????00120?00?0?1021000000??00000????01?0101001000101100?011110????????1??20010?1010001???????10?01000?003???00001
	Eocaiman_cavernensis             ??????????????????????????????????????????????1110???2?????11?1???????????????00????0??????0??????????100???0?1??0000???????0?????1??1?0?????0???????0?????1?3??????????0??1?2???????????0?
	Eogavialis_africanum             ????????1?????11???010??????????0?????????0???1122??03?????10?100000??1101????00120?000?01025?00000?000000000000001010010000010000000121?000100?1111001000010100?000??0101010100000???00?01
	Eosuchus_lerichei                ??????0??????01????01???????1????????0????????1122???3??????????????????0?????00120?0000?1025000000?0000000???000010100100000100000?0110?000?0??11?2001000010?1????????10?01?101003???00001
	Eosuchus_minor                   ??????0???0??111???01?00?0?01???0000?000??0???1122??0300?0000?10?000001100????00120?0000?1025?00000?000000?00000001010010000?10000000110???0100?11?100100001?0100??1???101010101003???00001
	Eothoracosarus_mississippiensis  ??????0????????????01??000????????00?00???0????122???3??????0?????00?011?0????00120?000??102500000??000000????0000101001000????00?000100???01???11100010?001?00????????100010000000???00001
	Euthecodon_arambourgii           ?????????????????????????????????????????????????????0??????????????????1?????00020?0000?1025000100?1000001101000000??0????0???000111110??11011?012210100101100????1??11?0?1000?003???0000?
	Gavialis_gangeticus              020000000?001111111010000000111000000?0000000011223003000000001000000011000100001301000001025?000000000000000000001010010000011000000121000010001111101000010000000000012101010000000100101
	Gavialis_lewisi                  ???????????????????010??????????????????????????22???3??????0?100000??1?0?????00?30?0??????2??0???0?0?0000??0?0000?0?00100?0?1???0000121?000100?111??0?000010000?????00121010100000???00101
	Gavialosuchus_eggenburgensis     ????????????????????1?????????????????????????????????????????????????????????00120?0000?1024000000??00000????00?0101001000?01200?0?1110?0??????1?221010?10100????????11???10000003???0000?
	Gryposuchus_colombianus          ????0?0???001??????01??000????????????????0???11223?030100?000100000001100????0012010000?1025?00000?0?0000??0?00001010010000011000000121?000100?11111010000100000100?00121010100000???00101
	Hylaeochampsa_vectiana           ????????????????????????????????????????????????????????????????????????0?????0??????????0?0?1000?00??0110?0?00000001001000?0?2110000120????1?0?000010100000000????1?001001000?0110???00001
	Iharkutosuchus_makadii           ??????????????????????????????????????????????10124?????????110???00??10?1????0001??0000011061000?0???0110????0000001001100001201001?100?1?0?00?0???12???100?2?????1???1000000??110?????10?
	Kambara_implexidens              ??????0????????????01?????11????1100?10???1???11102101?????001100001101011????00110?00001102100000001000001?0100000010010001010000111110?002011?01220010010100011101?11110010000001???1010?
	Kentisuchus_spenceri             ??????0????????????????????????????????????????1?????0?????0??1000?1101?11????00110?0000?1021000000???0000??0?010010100100?101100?111110??????0?0??20010?10100???????111?0?100?0?03???00001
	Leidyosuchus_canadensis          ????0?0???????1????010000011?1??10?0?11??11???0110?00000?0?01?100000011101????00010?0000000030000000001000100010000111010001010000111100?010100101200010010100000001?00100110010001???0000?
	Lohuecosuchus_mechinorum         ??????????????????????????????????????????????????????????????????????????????00011?0000000?2000100?00000?????000100100100???110000?1110???0??0??000?100?10?00???1?????1??00?010000???00001
	Lohuecosuchus_megadontos         ??????????????????????????????????????????????11005101???0??010??011??101?????00011?010000002001100?000000????00010010010000011000101110?002110?0000110001010?????????110010?010000???0010?
	Mecistops_cataphractus           10?001001?000010100011100111112012000111101101111041010100010010001110101?100100120000001002100000001000001101000010110100010100001111100001011101220010010100011101011110010000003???0000?
	Melanosuchis_niger               101111001?1?00101000101011111100110001112212101100211210101111101102011001??110011000000001020010100001000110010000001111012111001111110011020110222111121010300010110010011021000100?11101
	Melanosuchus_fisheri             ??????0????????0?????????????????????????????????02????????1?11011????10?1????001?0?0000??102001010???1000??0???0????11????2?11???111110????????0????11??1010?????????010??1?2?0001???0000?
	Mourasuchus_spp                  10??100?1?00?010?00?1?10?011????1300?11???1???1102?112?????01110?100011000????00121?0000?1105000100?0010001?0?01000001111012?1011?111110?110?00????2111??111?30????1???100110?1000100200001
	Navajosuchus_mooki               ??????0?1??????0???0?00???1111??1??0?111111???11111010?????01?10??00??110?????00010?0001?01020000???0?1000??0???00?00?111001011001111100???020??0222?0102101000????1??010??10010001???00?0?
	Orthogenysuchus_olseni           ????????????????????????????????????????????????00??????????????????????0?????00121?0?01??10?0?0???????000????01?000???????????????11110????????0????11??101??0???????????????10001???00001
	Osteolaemus_osborni              ??1?00001?0010102000111001111120111001111111011100210101000001100001101011100110110000101002100010001000001101100100100101010100001111101001010101221110010110011101011110110000003??????0?
	Osteolaemus_tetraspis            ??1?00001?001010200011100111112011100111111101110021010100010110000110101110011010000010100210001000100000110110010111010101010000111110100101010122111001011001110101111011000000310000001
	Paleosuchus_palpebrosus          100111111?010010201010001111112113000111321120110021222111?11?10110001100?01111011000010001020000000001000110001000101111011110001111110111020110222111?21010200010110010011021000111000001
	Paleosuchus_trigonatus           100111111?010010200010001111112113000111321120110021222111111110110001100101111011000010001020000000001000110001000101111011110001111110111020110222111?210102000101100100110210001??????0?
	Paratomistoma_courti             ???????????????????????????????????????????????????????????0??10?000001010????00???????????2??0?0??????0001?0?????????????????000?1??11?????1???1??200100001000?1000?101?0?100??00?11100001
	Piscogavialis_jugaliperforatus   ????????????????????????????????1?????????????11?2???3?????0001???????10??????00120?001001025000000?000000????0000101001000000?000000111?1?0001011120010000100?0?1?0?0?12??1?10?00010100001
	Planocrania__hengdongensis       ????????????????????1?????????????????????????1110???1????????1????0?01?0?????20010?0?????01300??????0?000????0????01001???????0??1?1100????????0?1?00100?0100?????1???1???10?10001??????0?
	Planocrania_datangensis          ??????????????????????????????????????????????11?????0????????????????????????20010?000??1003000000??0?000???????000??01???????0??1?1110????????0?100010010??0?????????????10??0?0???????0?
	Planocrania_geiseltalensis       ?????????????0?0???01?000?0??1??0100?1???1????11102000??????0?1????0??1?1?????21?20?0000000030001???000000????0000001001010??10000111110?0?0?00?0?110010?10100?????????1???10000002????010?
	Planocrania_vorax                ????0?0???01001011?01?00000111??0100?10???1???1110?000?????0??1000001?1?0?????21010?0000?0003000100?000000??0?00000010010001010000111110???0100?021000100101000???01??1100110000002???0000?
	Procaimanoidea_kayi              ????110?1??????0???010?00?1111??10?0?112121?????010?1??100?01?11000001110?????10?????0???010?0000???0?1000??0?0000000011100?0110111111000??0200?022200102101010???????0100110010001???0000?
	Procaimanoidea_utahensis         ??????????????????????????????????????????????110100?00??01011110??0011101????10110?0100?01020?0000??01000????0000000?11100101101?111100?1?0200?02220010?101000???????0100110010001??????01
	Prodiplocynodon_langi            ??????????????????????????????????????????????????????????????????????????????00110?0000??003000000??100001??000010011?1000101????111100???0?0??0?21?010?1010001??01?01100110000003???0000?
	Purussaurus_neivensis            101?100?1?000010?0??1????011???????0?11???1???1?00??1?1010?111201100011001????00110?0001?0102000000?0010001?0?0?000001111012111111111110?110201?0222011?210102000101??010??10210001???0000?
	Quinkana_spp                     ??????????????????????????????????????????????11?0???1??????????????????1?????21010?0000?10??00?0000100000????0?0??????????1??1000111?10?002011101221010010102?11101?11??01?000???1???00?0?
	Rimasuchus_lloydi                ?????????????????????????????????????????????????????1??????????????????1?????00110?0000?0021000100?100000110100000????10??1??100?111110?001011?012200100101100111?1??1110?1000?003????????
	Rimasuchus_pigotti               ??????????00?010?00?11??01111????????10???0???11102??1????????1???111???1?????00010?0100?00210001000100000????0010101101010001?0?0111110???1?1??012210100101100??1?1??1100?10000003?????00?
	Stangerochampsa_mccabei          ????110???010010?0001000001111001000?01??11???111010100????0111110000?110?????00110?0002?1102000000?001000????00000001111001012001111100?110200?0?2100102101000??1?1??0100110010001???00001
	Thecachampsa_antiqua             02000000??001010?00011010111?1??11?0?00???1???1122???4?100????1000031?101?0???00120?000011021000000?100000??0?0000101?010001011000011110???011??112200100101010??00???11100100?2003???00001
	Thoracosaurus_macrorhynchus      ??????0???0?1111?1?01?????00????0????00???0???1?22???3??????0?100000001100????00120?00?0?1025000000??000000?0?00001010010000110000000110?000100?11101010?0010000???0??0100010000000???0000?
	Thoracosaurus_neocesariensis     ??????0??????111?1?010????0011??0??0?00???0???1122???3????????10?000?01?0?????00120?0000?1025000000??000000?0?00001010010000?00000000110?00010??1?100010000100000000?00100?10000000???00001
	Tomistoma_cairense               ??????????????????????????????????????????????1??2???4????????1000001?1010????00?20?0?????025?0???0????000??0?000010100100010?00??011110???01???11?2001001010001??0???11?001?000003???0000?
	Tomistoma_lusitanica             ??????0????????????01????????????????10???1???1??2???4?????00?10000??0101?????00120?0000?1021?00001?100000110?00001010010001010000111110?0001?1?11221010010100011001??1110010000003???00001
	Tomistoma_petrolica              ???????????????????????????1????????????????????????04??????0010?0?01?1?10????00???????????2?00?0?0???00001???0?00101001??????1?0?0?1110?0?2?0??0??200?0000100?????????1???1????003???0000?
	Tomistoma_schelgelii             021000001?0010101010110001111110110001013011011122?1040000010010000000101000010012000000110210000010100000110100010010010001011000111110000011010122101001010001100101111001000000311100001
	Toyotamaphimeia_machikanense     00100100??11111110101100011111101100?00???1?????22??04?????10010?0000?101000??00120?00001100400000???00000????0000?010010000?10000011110??00?1??1??21010?1010??????????110010?00003???00001
	Trilophosuchus_rackhami          ??????????????????????????????????????????????????????????????????????????????0?????0??????2?0??0?0?1000????0?1?000001010???01?0?0111110??12011102221010000102011101?111?0?1000?001??????0?
	Tsoabichi_greenriverensis        ???????????????????01????????????????10??20???1100???2????????1??????11???01??00010?10????10??000????????0????????????????????000?1111?0?1?0????0??211???101?2????????????????100????????0?
	Voay_robustus                    ??????0????????0???011?????111??1110??????1???1110210101000001100011111011????00110?0000?00210001000100000110100010111010101010000111110?0010111012201100111110?1101?11110010000003???00001
	Wannaganosuchus_brachymanus      ????1?0???1?00?0???010000?1111001000?11???1???111110?0?????0??100?00?11?0?????00110?0000??10200??00???1000??0?100000???1??01?1101?111100????????0?22001??101000????????10011?010001???00001

;

END;
delete 11 12;
ctype ord : 17 40 49 55 63 82 88 148;
begin trees;
tree tnt_1 =
 ( 1 , ( ( 3 , ( 64 , ( 2 , 63 ) ) ) , ( ( ( ( ( ( 82 , ( 49 , ( 67 , ( 42 , ( ( ( ( ( 105 , ( ( 86 , ( 87 , ( 18 , ( ( 7 , ( 9 , ( 4 , ( 6 , 10 ) ) ) ) , ( 5 , 8 ) ) ) ) ) , ( 16 , 17 ) ) ) , ( 93 , ( 27 , 28 ) ) ) , ( 34 , ( 15 , 74 ) ) ) , ( 53 , ( ( ( ( 30 , 33 ) , ( ( 31 , 32 ) , ( 71 , 72 ) ) ) , ( 89 , ( 73 , 75 ) ) ) , ( 78 , 79 ) ) ) ) , ( 44 , ( 43 , ( 50 , ( 48 , ( 46 , ( 47 , ( 45 , ( 51 , 103 ) ) ) ) ) ) ) ) ) ) ) ) ) , ( ( ( ( 20 , 88 ) , ( 36 , 37 ) ) , ( 29 , 35 ) ) , ( ( 66 , ( 38 , ( ( 65 , ( 90 , ( 21 , 102 ) ) ) , ( ( 70 , ( 40 , ( 39 , 41 ) ) ) , ( ( 58 , 92 ) , ( 91 , ( 104 , ( 76 , 77 ) ) ) ) ) ) ) ) , ( ( 99 , ( 94 , ( 52 , ( 97 , ( 61 , 101 ) ) ) ) ) , ( 100 , ( 80 , 98 ) ) ) ) ) ) , ( 83 , ( 84 , 85 ) ) ) , ( 24 , ( 23 , ( 25 , ( 22 , 26 ) ) ) ) ) , ( 57 , ( 96 , ( 95 , ( ( 54 , ( ( 59 , 60 ) , ( 62 , 81 ) ) ) , ( 55 , 56 ) ) ) ) ) ) , ( 13 , ( ( 14 , 19 ) , ( 68 , 69 ) ) ) ) ) );

END;
BEGIN ASSUMPTIONS;
	TYPESET * UNTITLED   =  unord:  1- 16 18- 39 41- 48 50- 54 56- 62 64- 81 83- 87 89- 147 149- 187, ord:  17 40 49 55 63 82 88 148;

END;

BEGIN MESQUITECHARMODELS;
	ProbModelSet * UNTITLED   =  'Mk1 (est.)':  1- 187;
END;

BEGIN NOTES;

	SU  C = 97 N = selected B = TRUE;

END;

Begin MESQUITE;
		MESQUITESCRIPTVERSION 2;
		TITLE AUTO;
		tell ProjectCoordinator;
		timeSaved 1661257105757;
		getEmployee #mesquite.minimal.ManageTaxa.ManageTaxa;
		tell It;
			setID 0 4359672488253426554;
			tell It;
				setDefaultOrder  0 1 2 3 4 5 6 7 8 9 10 11 12 13 14 15 16 17 18 19 20 21 22 23 24 25 26 27 28 29 30 31 32 33 34 35 36 37 38 39 40 41 42 43 104 103 44 45 46 47 48 49 50 51 52 53 54 55 56 57 58 59 60 61 62 63 64 65 66 67 68 69 70 71 72 73 74 75 76 77 78 79 80 81 82 83 84 85 86 87 88 89 90 91 92 93 94 95 96 97 98 99 100 101 102;
				attachments ;
			endTell;
		endTell;
		getEmployee #mesquite.charMatrices.ManageCharacters.ManageCharacters;
		tell It;
			setID 0 3536321710144389123;
			tell It;
				setSelected  97;
				attachments ;
			endTell;
			mqVersion 361;
			checksumv 0 3 1516234561 null  getNumChars 187 numChars 187 getNumTaxa 105 numTaxa 105   short true   bits 127   states 127   sumSquaresStatesOnly 67031.0 sumSquares 67031.0 longCompressibleToShort false usingShortMatrix true   NumFiles 1 NumMatrices 1;
			mqVersion;
		endTell;
		getWindow;
		tell It;
			suppress;
			setResourcesState false false 100;
			setPopoutState 300;
			setExplanationSize 0;
			setAnnotationSize 0;
			setFontIncAnnot 0;
			setFontIncExp 0;
			setSize 2560 1321;
			setLocation -8 0;
			setFont SanSerif;
			setFontSize 10;
			getToolPalette;
			tell It;
			endTell;
			desuppress;
		endTell;
		getEmployee  #mesquite.charMatrices.BasicDataWindowCoord.BasicDataWindowCoord;
		tell It;
			showDataWindow #3536321710144389123 #mesquite.charMatrices.BasicDataWindowMaker.BasicDataWindowMaker;
			tell It;
				getWindow;
				tell It;
					setExplanationSize 30;
					setAnnotationSize 20;
					setFontIncAnnot 0;
					setFontIncExp 0;
					setSize 2460 1249;
					setLocation -8 0;
					setFont SanSerif;
					setFontSize 10;
					getToolPalette;
					tell It;
						setTool mesquite.charMatrices.BasicDataWindowMaker.BasicDataWindow.ibeam;
					endTell;
					setActive;
					setTool mesquite.charMatrices.BasicDataWindowMaker.BasicDataWindow.ibeam;
					colorCells  #mesquite.charMatrices.ColorByState.ColorByState;
				tell It;
					setStateLimit 9;
					toggleUniformMaximum on;
				endTell;
					colorRowNames  #mesquite.charMatrices.TaxonGroupColor.TaxonGroupColor;
					colorColumnNames  #mesquite.charMatrices.CharGroupColor.CharGroupColor;
					colorText  #mesquite.charMatrices.NoColor.NoColor;
					setBackground White;
					toggleShowNames on;
					toggleShowTaxonNames on;
					toggleTight off;
					toggleThinRows off;
					toggleShowChanges on;
					toggleSeparateLines off;
					toggleShowStates on;
					toggleReduceCellBorders off;
					toggleAutoWCharNames on;
					toggleAutoTaxonNames off;
					toggleShowDefaultCharNames off;
					toggleConstrainCW on;
					toggleBirdsEye off;
					toggleShowPaleGrid off;
					toggleShowPaleCellColors off;
					toggleShowPaleExcluded off;
					togglePaleInapplicable on;
					togglePaleMissing off;
					toggleShowBoldCellText off;
					toggleAllowAutosize on;
					toggleColorsPanel off;
					toggleDiagonal on;
					setDiagonalHeight 80;
					toggleLinkedScrolling on;
					toggleScrollLinkedTables off;
				endTell;
				showWindow;
				getWindow;
				tell It;
					forceAutosize;
				endTell;
				getEmployee #mesquite.charMatrices.AlterData.AlterData;
				tell It;
					toggleBySubmenus off;
				endTell;
				getEmployee #mesquite.charMatrices.ColorCells.ColorCells;
				tell It;
					setColor Red;
					removeColor off;
				endTell;
				getEmployee #mesquite.categ.StateNamesStrip.StateNamesStrip;
				tell It;
					showStrip off;
				endTell;
				getEmployee #mesquite.charMatrices.AnnotPanel.AnnotPanel;
				tell It;
					togglePanel off;
				endTell;
				getEmployee #mesquite.charMatrices.CharReferenceStrip.CharReferenceStrip;
				tell It;
					showStrip off;
				endTell;
				getEmployee #mesquite.charMatrices.QuickKeySelector.QuickKeySelector;
				tell It;
					autotabOff;
				endTell;
				getEmployee #mesquite.charMatrices.SelSummaryStrip.SelSummaryStrip;
				tell It;
					showStrip off;
				endTell;
				getEmployee #mesquite.categ.SmallStateNamesEditor.SmallStateNamesEditor;
				tell It;
					panelOpen true;
				endTell;
			endTell;
		endTell;
		getEmployee  #mesquite.charMatrices.ManageCharacters.ManageCharacters;
		tell It;
			showCharacters #3536321710144389123 #mesquite.lists.CharacterList.CharacterList;
			tell It;
				setData 0;
				getWindow;
				tell It;
					useTargetValue off;
					setTargetValue ;
					newAssistant  #mesquite.lists.DefaultCharOrder.DefaultCharOrder;
					newAssistant  #mesquite.lists.CharListInclusion.CharListInclusion;
					newAssistant  #mesquite.lists.CharListPartition.CharListPartition;
					newAssistant  #mesquite.parsimony.CharListParsModels.CharListParsModels;
					setExplanationSize 30;
					setAnnotationSize 20;
					setFontIncAnnot 0;
					setFontIncExp 0;
					setSize 2460 1249;
					setLocation -8 0;
					setFont SanSerif;
					setFontSize 10;
					getToolPalette;
					tell It;
					endTell;
				endTell;
				showWindow;
				getEmployee #mesquite.lists.CharListAnnotPanel.CharListAnnotPanel;
				tell It;
					togglePanel off;
				endTell;
			endTell;
		endTell;
		endTell;
end;
