# Supplementary material for: Re-evaluation of the morphology and phylogeny of Diplocynodon levantinicum Huene & Nikoloff, 1963 and the stratigraphic age of the West Maritsa coal field (Upper Thrace Basin, Bulgaria)
Source: PeerJ. 2022 Nov 9;10:e14167. doi: 10.7717/peerj.14167 (PMC9653056; doi:10.7717/peerj.14167)
Supplement: Supplemental Information 3 [file peerj-10-14167-s003.tnt]

nstates 8 ; 
xread 'Data saved from TNT' 
187 105 
&[num] 
Bernissartia_fagesii ??????0???0111100100?00?0?000???0000?100010???0010?000???????10?0?00?001?1????000?0?0000?00030?00?????1000????1?0000?000??0100?0??000100?0?0??0?0?1010?0??00??0????????000?0000?000????0001 
Acynodon_adriaticus ?????1?????????????01?100?1??????????010?10?????????01????????0???0??100??00??00010?000?0?1060000?0????110????00?00011010000?1?11?0?0100???0????0??010?0?0010??????????????1???01?0?????101 
Acynodon_iberoccitanus ??????????????????????????????????????????????10104101????????0???????0?0?????00010?000000106000000??00100????0000000101?00???20000?0100?110?0000??010100000?1?????????1???0????010???1010? 
Aligator_mefferdi ???????????????????????????1?????????11???????110000120100001120001011110100??00100?0100?0102000000?0?10001?1?0000000?111001011011111110?110200?022210102101010??1???00100110010001???00001 
Alligator_mcgrewi 100010001?010010?00010000111?1101??0?11???1???11110010?100?011100000111101????00000?0100?0102000000?0010001?00100000011110010110111111000110200?022200102101010?01???00100110010001???0000? 
Alligator_mississippiensis 101011001?010010100010110111110011000112101100110001120100101120001011110100110010000100001020000000001000111000000001111001011011111110011020010222101021010100011110010011001000100100001 
Alligator_olseni ??????0?1?????10???01?10011111???100?11???????11010010?????011200000011101????00100?01000?10200??00???1000??0?0?000101111101011011111110?110200?022200102101010??????00100?1?010001???00001 
Alligator_prenasalis 10001?0?1?????10?0?01000011111??1000?112111???11111010?????01110000011110100??00000?0100?0102000000?001000110010000001111001011011111100?110200?022200102101000001?1?00100110010001???00001 
Alligator_sinensis 101011101?110010200010110111110011000112111110110000120?001011200000111101??110010000100001020000000001000110010000001111001011011111110011020010222001021010100011110010011001000111100001 
Alligator_thompsoni ???????????????????01????????1?????0?1????????110000?2?????011200010011101????00100?010000102000?0??0010001?1?000000????1?????1011111110?1?0200102?21010210101?001?11?0100110010001???0000? 
Allodaposuchus_precedens ??????????????????????????????????????????????1100110?????????0???????????????000100000000012000000?100000????0000000101100?110000111100?010110000001000210000?????1??1100001?10000???0000? 
Agaresuchus_subjuniperus ??????????????????????????????????????????????????????????????????????????????00110?00100?0?2000000?0000000???00010011010000???0001?1110?000100000001100?1010??????1???10000?010000???0010? 
Allognatosuchus_haupti 001?1?0?1??????0???01?000?1111?????0??11?11???111110?0?????01?10??0??11101????00010?00???010?0000??????0001?0??????0?????????1100?111100?1?0200?02220010210101????????01???10010001??????0? 
Allognatosuchus_polyodon ??????????????????????????????????????????????11111010?????01?11??00?111?1????00010?000??01020000?0?????00??0?00?00?0?111001?1?01?111100????????0??20010?101???????????1???1??1???1??????0? 
Allognatosuchus_wartheni ????1?0????????????0?0000?1111??1000?11???1???11111010?100?011110000011101????00010?0000?010200000000010001?0?000000?0111001?11011111100?110200?0222001021010000?1?1?0010011001?001???00001 
Arambourgia_gaudryi ??????????????????????????????????????????????11010??0?????01?100?0??1110?????1001??010??01020000?0???10001000??000????11?0??1101?111100?1102?0?0?2210?0210100?????????10011?010?01??????0? 
Arenysuchus_gascabadiolorum ??????????????????????????????????????????????????????????????????????????????00010?00?0000??0000???0?0?000???0?0??011010000?11000101110???01?0000?01100?101???0???10?01000??0?000????00?0? 
Asiatosuchus_germanicus 001?0?0?1?001010?0101?000?1111??1??0??????1???11102000?????00110000??0101?00??00010?0000?000100000???10000??0?00010???01000101000?111100???0100?012110100101000???????1100?10000003???00001 
Australosuchus_clarkae ??????0???????1??0??1?????11???????0?10???1???1110?101?????001100001101011????00110?00001102100000001000001?0?000000???????1010000111110?002011?02220010010100011??1??11?001000?001???0000? 
Borealosuchis_acutidentatus ????????????????????????????0???????????????????002????????????000??????0?????00020?0?00??0231000?????0000????0?0??0???????1??002?1?1100?0?0?0??0?111010?101000???????010??1?0?0000???00000 
Borealosuchus_formidabilis 000?000?0?11001011001000000101000001?000?20???0110200000?000?110000000100001??00020?0000?0023100000?0000001000000010100100010100201?11000000?00?011010100101000??????00100110000000???0000? 
Borealosuchus_sternbergii 000000000?110010?1001000000101000001?00???0???011020000000?00010000000100000??00020?00000001310000001000001?0?00000111010001010000111100?000100?011000100101000000?1?00100110000000???00001 
Borealosuchus_threeensis ????0??????????????01???????0??????1?00??20???01002??1?????10?11?000001000????????????????????????????????????????????????????????????????????????????????????????????????????????????00001 
Borealosuchus_wilsoni ??????0??????????1001000000101??00?1?000?20???01002??100?0?001100000201000????00020?0?0???0231000?????00001?0?0?001010010001010020101100?000100??111101001010000?00???010011?0?0000???????1 
Brachychampsa_montana 101011001?1100???0001??000111100?000?103111???11101101?????01110?00001110100??00110?0002?1101000000?0010001?0?01000001111001012001111100?110200?02210010110102000101?00100110010001???00001 
Brachychampsa_sealeyi ?????????????????????????????????????10???1???11101??0???????11??0000111?1????001?0?0002?110100000???010?????????00????????10?2001101?00???????????100???????2?????????????1??10??1???00001 
Brachyuranochampsa_eversolei ??????????????????????????????????????????????????????????????????????????????0011??00???1021000000??00000??0?0?0??01101000101000?111100???2?00?0?221010?101000???????1100010000003???00001 
Caiman_crocodilus 101111001?1000101000101011111100110001112211101100211210101110101102011001011100110000000011200000000010001100100000011110121110011111100110201102220111210103000101100100110210001???00001 
Caiman_latirostris 101110001?10001010001010?111110011000111221210110021121010111?10110201100???1100110000000010200100000010001100100000011110121110011111100110201102221111210103000101100100110210001??????0? 
Caiman_lutescens ????????????????????????????????????????????????0?????????????????????????????00110?0000?0102001000?001000????1000000111101211200?1?1?10?????0???????1????0???????????????????100?1???0000? 
Caiman_yacare    101111001?1000101000101011111100110001112211101100211210101110101102011001011100110000000011200000000010001100100000011110121111011111100110201102220111210103000101100100110210001???0000? 
Ceratosuchus_burdoshi ???????????????????????????????????0?1????????11111??0?????01?10??00?11?01????00010?0?01?0102000000???1000??0????00???01???1?1??0?111100????????0????010?111???????????10??1001000100200001 
Crocodylus_acer  ??????????????????????????????????????????????????????????????????????????????00110?0000?1021000000??000001???000100?1010001010000111100?002?01?01?2001001010001??0??1110001000000300200001 
Crocodylus_affinis 001001001?10001010011100001111001100?10???1???111021010100000110000000101100??00110?000010011000000?010000??0?00010011010001010000111100?0?010??0122001001010001??0???1100010000003???0000? 
Crocodylus_depressifrons ???00?00??11000020011100001111??1100?10???1???11102101?????001100000001011????00110?0000?1011000000?1100001?0?0001001?01000101?000111100?010200?01220010010100011001?1110001000000300200001 
Crocodylus_megarhinus ??????0???????????001?????????????????????????11102101?????00110000??01011????00110?0000?002300000001?0000??0?00000011010001012000111110?002?11?0122?01001010?01100???1110010000003??????0? 
Crocodylus_niloticus 101000001?1010101010111001111120120001112011011100210101000101100011101011100100110000001002100000011000001101001000110100010110001111100001011101220010010100011101011110011000003????000? 
Crocodylus_porosus 111000001?0010102010111000111120120001112011011100210101000101100011101011100100110000001002100010011000001101001000110100010100001111100001011101220010010100011101011110011000003???00001 
Crocodylus_rhombifer 001000001?1010101010111001111120110001112011011100210101000101100011101011100100110000001002101000011000001101001000110100010110001111100001011101220010011100011101011110011000003???00001 
Deinosuchus_riograndensis ??????0????????????01????????????????00???1???0110???001?0?11?10??0??11?0?????00??1?0??????0?0000???0??00011?00?0??????????????000111120?012210?1220001001?1000??000?0?????1??100?1???0000? 
Diplocynodon_darwini 100001001?010000?00010000?1111??1400?101121???011020010??0?01?10000011110100??00020?0000?0103000000?0??000??0?0000001111?00101000?111100?110100?022010101101000???????0100110010001?1?00001 
Diplocynodon_deponiae 100?0?0???????0????01?0???1?????14?0?10??21????1?02??0?????01?10??0??1110?????001???000??01030000?0???1000?????0?0001?11000?01000?111100?110100?0??011?0?101?00????????1???1??10001?1?00001 
Diplocynodon_elavericus ?????????????????????????????????????10???0???0?102??1????????1????0?1???1????1?1???????0?1131??000??00???????100110010110?101?0?01?1?0??????10?1220?00021?110???0???11?0??0?11???0?1?00001 
Diplocynodon_hantoniensis 100???????01000020001?00011111??1400?10??2????010021010????010101100111101????001201010000113100000?1000001?0?00000010110001110000111100?1101001012010101101000????1??0100110010001???0000? 
Diplocynodon_kochi ??????????????????????????????????????????????????????????????????????????????10120?010100023000000?1000001???000000???10001?10000111100?1?0110001201100110100??0?01?111?0110010001???0000? 
Diplocynodon_levantinicum ???????????????????01???01??1????????1????????0?002??1???????????000011?0?????001???00?????1?0??????1?000?????0?0?????????????????????????????????????????????????????????????????????00??? 
Diplocynodon_muelleri ????????????????????1?01??1?????14?0?10??21???01002??2?????01110??10011100????00120?1000001230000000100000????0000011111000001000?1?1100?110??0?02?01010110100????????0100110010001???00001 
Diplocynodon_ratelii ??????0??????000???010?00?1111001400?10??21???01002101?????0111000001?1101????00120?0000001230000000100000??0?00000011110001010000111100??10100101100010110100000001?10100110010001???00001 
Diplocynodon_remensis ?????????????????????????????????????10??20???01002000?????01110?000111001????10?20?0000000131000000100???1???000000110100010100001?1100???0100001101010110100???1?1??0100110010001????000? 
Diplocynodon_tormis ????????????????????1?????1??????????10??21???01?021?1?????01?1?00????11??????0?120??00000123000000?1010001???000000111100?0?10000111100?110100001201010110100?0???1?001?0110010001???00001 
Diplocynodon_ungeri ?????????????????????????????????????1????????0110210100?0100010101???110?????0?120??000000?3000000???0???????0001110011???1010000111?00?100010??222000??1?112???0????0?0????01???1???0000? 
Dollosuchoides_densmorei 001???0???111010?0001?0?001111??1?00??????????1120???0?????000100?0??0101?????00120?00?0?1021000000??00000????01?0101001000101100?011110????????1??20010?1010001???????10?01000?003???00001 
Eocaiman_cavernensis ??????????????????????????????????????????????1110???2?????11?1???????????????00????0??????0??????????100???0?1??0000???????0?????1??1?0?????0???????0?????1?3??????????0??1?2???????????0? 
Eogavialis_africanum ????????1?????11???010??????????0?????????0???1122??03?????10?100000??1101????00120?000?01025?00000?000000000000001010010000010000000121?000100?1111001000010100?000??0101010100000???00?01 
Eosuchus_lerichei ??????0??????01????01???????1????????0????????1122???3??????????????????0?????00120?0000?1025000000?0000000???000010100100000100000?0110?000?0??11?2001000010?1????????10?01?101003???00001 
Eosuchus_minor   ??????0???0??111???01?00?0?01???0000?000??0???1122??0300?0000?10?000001100????00120?0000?1025?00000?000000?00000001010010000?10000000110???0100?11?100100001?0100??1???101010101003???00001 
Eothoracosarus_mississippiensis ??????0????????????01??000????????00?00???0????122???3??????0?????00?011?0????00120?000??102500000??000000????0000101001000????00?000100???01???11100010?001?00????????100010000000???00001 
Euthecodon_arambourgii ?????????????????????????????????????????????????????0??????????????????1?????00020?0000?1025000100?1000001101000000??0????0???000111110??11011?012210100101100????1??11?0?1000?003???0000? 
Gavialis_gangeticus 020000000?001111111010000000111000000?0000000011223003000000001000000011000100001301000001025?000000000000000000001010010000011000000121000010001111101000010000000000012101010000000100101 
Gavialis_lewisi  ???????????????????010??????????????????????????22???3??????0?100000??1?0?????00?30?0??????2??0???0?0?0000??0?0000?0?00100?0?1???0000121?000100?111??0?000010000?????00121010100000???00101 
Gavialosuchus_eggenburgensis ????????????????????1?????????????????????????????????????????????????????????00120?0000?1024000000??00000????00?0101001000?01200?0?1110?0??????1?221010?10100????????11???10000003???0000? 
Gryposuchus_colombianus ????0?0???001??????01??000????????????????0???11223?030100?000100000001100????0012010000?1025?00000?0?0000??0?00001010010000011000000121?000100?11111010000100000100?00121010100000???00101 
Hylaeochampsa_vectiana ????????????????????????????????????????????????????????????????????????0?????0??????????0?0?1000?00??0110?0?00000001001000?0?2110000120????1?0?000010100000000????1?001001000?0110???00001 
Iharkutosuchus_makadii ??????????????????????????????????????????????10124?????????110???00??10?1????0001??0000011061000?0???0110????0000001001100001201001?100?1?0?00?0???12???100?2?????1???1000000??110?????10? 
Kambara_implexidens ??????0????????????01?????11????1100?10???1???11102101?????001100001101011????00110?00001102100000001000001?0100000010010001010000111110?002011?01220010010100011101?11110010000001???1010? 
Kentisuchus_spenceri ??????0????????????????????????????????????????1?????0?????0??1000?1101?11????00110?0000?1021000000???0000??0?010010100100?101100?111110??????0?0??20010?10100???????111?0?100?0?03???00001 
Leidyosuchus_canadensis ????0?0???????1????010000011?1??10?0?11??11???0110?00000?0?01?100000011101????00010?0000000030000000001000100010000111010001010000111100?010100101200010010100000001?00100110010001???0000? 
Lohuecosuchus_mechinorum ??????????????????????????????????????????????????????????????????????????????00011?0000000?2000100?00000?????000100100100???110000?1110???0??0??000?100?10?00???1?????1??00?010000???00001 
Lohuecosuchus_megadontos ??????????????????????????????????????????????11005101???0??010??011??101?????00011?010000002001100?000000????00010010010000011000101110?002110?0000110001010?????????110010?010000???0010? 
Mecistops_cataphractus 10?001001?000010100011100111112012000111101101111041010100010010001110101?100100120000001002100000001000001101000010110100010100001111100001011101220010010100011101011110010000003???0000? 
Melanosuchis_niger 101111001?1?00101000101011111100110001112212101100211210101111101102011001??110011000000001020010100001000110010000001111012111001111110011020110222111121010300010110010011021000100?11101 
Melanosuchus_fisheri ??????0????????0?????????????????????????????????02????????1?11011????10?1????001?0?0000??102001010???1000??0???0????11????2?11???111110????????0????11??1010?????????010??1?2?0001???0000? 
Mourasuchus_spp  10??100?1?00?010?00?1?10?011????1300?11???1???1102?112?????01110?100011000????00121?0000?1105000100?0010001?0?01000001111012?1011?111110?110?00????2111??111?30????1???100110?1000100200001 
Navajosuchus_mooki ??????0?1??????0???0?00???1111??1??0?111111???11111010?????01?10??00??110?????00010?0001?01020000???0?1000??0???00?00?111001011001111100???020??0222?0102101000????1??010??10010001???00?0? 
Orthogenysuchus_olseni ????????????????????????????????????????????????00??????????????????????0?????00121?0?01??10?0?0???????000????01?000???????????????11110????????0????11??101??0???????????????10001???00001 
Osteolaemus_osborni ??1?00001?0010102000111001111120111001111111011100210101000001100001101011100110110000101002100010001000001101100100100101010100001111101001010101221110010110011101011110110000003??????0? 
Osteolaemus_tetraspis ??1?00001?001010200011100111112011100111111101110021010100010110000110101110011010000010100210001000100000110110010111010101010000111110100101010122111001011001110101111011000000310000001 
Paleosuchus_palpebrosus 100111111?010010201010001111112113000111321120110021222111?11?10110001100?01111011000010001020000000001000110001000101111011110001111110111020110222111?21010200010110010011021000111000001 
Paleosuchus_trigonatus 100111111?010010200010001111112113000111321120110021222111111110110001100101111011000010001020000000001000110001000101111011110001111110111020110222111?210102000101100100110210001??????0? 
Paratomistoma_courti ???????????????????????????????????????????????????????????0??10?000001010????00???????????2??0?0??????0001?0?????????????????000?1??11?????1???1??200100001000?1000?101?0?100??00?11100001 
Piscogavialis_jugaliperforatus ????????????????????????????????1?????????????11?2???3?????0001???????10??????00120?001001025000000?000000????0000101001000000?000000111?1?0001011120010000100?0?1?0?0?12??1?10?00010100001 
Planocrania__hengdongensis ????????????????????1?????????????????????????1110???1????????1????0?01?0?????20010?0?????01300??????0?000????0????01001???????0??1?1100????????0?1?00100?0100?????1???1???10?10001??????0? 
Planocrania_datangensis ??????????????????????????????????????????????11?????0????????????????????????20010?000??1003000000??0?000???????000??01???????0??1?1110????????0?100010010??0?????????????10??0?0???????0? 
Planocrania_geiseltalensis ?????????????0?0???01?000?0??1??0100?1???1????11102000??????0?1????0??1?1?????21?20?0000000030001???000000????0000001001010??10000111110?0?0?00?0?110010?10100?????????1???10000002????010? 
Planocrania_vorax ????0?0???01001011?01?00000111??0100?10???1???1110?000?????0??1000001?1?0?????21010?0000?0003000100?000000??0?00000010010001010000111110???0100?021000100101000???01??1100110000002???0000? 
Procaimanoidea_kayi ????110?1??????0???010?00?1111??10?0?112121?????010?1??100?01?11000001110?????10?????0???010?0000???0?1000??0?0000000011100?0110111111000??0200?022200102101010???????0100110010001???0000? 
Procaimanoidea_utahensis ??????????????????????????????????????????????110100?00??01011110??0011101????10110?0100?01020?0000??01000????0000000?11100101101?111100?1?0200?02220010?101000???????0100110010001??????01 
Prodiplocynodon_langi ??????????????????????????????????????????????????????????????????????????????00110?0000??003000000??100001??000010011?1000101????111100???0?0??0?21?010?1010001??01?01100110000003???0000? 
Purussaurus_neivensis 101?100?1?000010?0??1????011???????0?11???1???1?00??1?1010?111201100011001????00110?0001?0102000000?0010001?0?0?000001111012111111111110?110201?0222011?210102000101??010??10210001???0000? 
Quinkana_spp     ??????????????????????????????????????????????11?0???1??????????????????1?????21010?0000?10??00?0000100000????0?0??????????1??1000111?10?002011101221010010102?11101?11??01?000???1???00?0? 
Rimasuchus_lloydi ?????????????????????????????????????????????????????1??????????????????1?????00110?0000?0021000100?100000110100000????10??1??100?111110?001011?012200100101100111?1??1110?1000?003???????? 
Rimasuchus_pigotti ??????????00?010?00?11??01111????????10???0???11102??1????????1???111???1?????00010?0100?00210001000100000????0010101101010001?0?0111110???1?1??012210100101100??1?1??1100?10000003?????00? 
Stangerochampsa_mccabei ????110???010010?0001000001111001000?01??11???111010100????0111110000?110?????00110?0002?1102000000?001000????00000001111001012001111100?110200?0?2100102101000??1?1??0100110010001???00001 
Thecachampsa_antiqua 02000000??001010?00011010111?1??11?0?00???1???1122???4?100????1000031?101?0???00120?000011021000000?100000??0?0000101?010001011000011110???011??112200100101010??00???11100100?2003???00001 
Thoracosaurus_macrorhynchus ??????0???0?1111?1?01?????00????0????00???0???1?22???3??????0?100000001100????00120?00?0?1025000000??000000?0?00001010010000110000000110?000100?11101010?0010000???0??0100010000000???0000? 
Thoracosaurus_neocesariensis ??????0??????111?1?010????0011??0??0?00???0???1122???3????????10?000?01?0?????00120?0000?1025000000??000000?0?00001010010000?00000000110?00010??1?100010000100000000?00100?10000000???00001 
Tomistoma_cairense ??????????????????????????????????????????????1??2???4????????1000001?1010????00?20?0?????025?0???0????000??0?000010100100010?00??011110???01???11?2001001010001??0???11?001?000003???0000? 
Tomistoma_lusitanica ??????0????????????01????????????????10???1???1??2???4?????00?10000??0101?????00120?0000?1021?00001?100000110?00001010010001010000111110?0001?1?11221010010100011001??1110010000003???00001 
Tomistoma_petrolica ???????????????????????????1????????????????????????04??????0010?0?01?1?10????00???????????2?00?0?0???00001???0?00101001??????1?0?0?1110?0?2?0??0??200?0000100?????????1???1????003???0000? 
Tomistoma_schelgelii 021000001?0010101010110001111110110001013011011122?1040000010010000000101000010012000000110210000010100000110100010010010001011000111110000011010122101001010001100101111001000000311100001 
Toyotamaphimeia_machikanense 00100100??11111110101100011111101100?00???1?????22??04?????10010?0000?101000??00120?00001100400000???00000????0000?010010000?10000011110??00?1??1??21010?1010??????????110010?00003???00001 
Trilophosuchus_rackhami ??????????????????????????????????????????????????????????????????????????????0?????0??????2?0??0?0?1000????0?1?000001010???01?0?0111110??12011102221010000102011101?111?0?1000?001??????0? 
Tsoabichi_greenriverensis ???????????????????01????????????????10??20???1100???2????????1??????11???01??00010?10????10??000????????0????????????????????000?1111?0?1?0????0??211???101?2????????????????100????????0? 
Voay_robustus    ??????0????????0???011?????111??1110??????1???1110210101000001100011111011????00110?0000?00210001000100000110100010111010101010000111110?0010111012201100111110?1101?11110010000003???00001 
Wannaganosuchus_brachymanus ????1?0???1?00?0???010000?1111001000?11???1???111110?0?????0??100?00?11?0?????00110?0000??10200??00???1000??0?100000???1??01?1101?111100????????0?22001??101000????????10011?010001???00001 
; 

Ccode  
   -[/1  0        -[/1  1        -[/1  2        -[/1  3        -[/1  4      
   -[/1  5        -[/1  6        -[/1  7        -[/1  8        -[/1  9      
   -[/1  10       -[/1  11       -[/1  12       -[/1  13       -[/1  14     
   -[/1  15       +[/1  16       -[/1  17       -[/1  18       -[/1  19     
   -[/1  20       -[/1  21       -[/1  22       -[/1  23       -[/1  24     
   -[/1  25       -[/1  26       -[/1  27       -[/1  28       -[/1  29     
   -[/1  30       -[/1  31       -[/1  32       -[/1  33       -[/1  34     
   -[/1  35       -[/1  36       -[/1  37       -[/1  38       +[/1  39     
   -[/1  40       -[/1  41       -[/1  42       -[/1  43       -[/1  44     
   -[/1  45       -[/1  46       -[/1  47       +[/1  48       -[/1  49     
   -[/1  50       -[/1  51       -[/1  52       -[/1  53       +[/1  54     
   -[/1  55       -[/1  56       -[/1  57       -[/1  58       -[/1  59     
   -[/1  60       -[/1  61       +[/1  62       -[/1  63       -[/1  64     
   -[/1  65       -[/1  66       -[/1  67       -[/1  68       -[/1  69     
   -[/1  70       -[/1  71       -[/1  72       -[/1  73       -[/1  74     
   -[/1  75       -[/1  76       -[/1  77       -[/1  78       -[/1  79     
   -[/1  80       +[/1  81       -[/1  82       -[/1  83       -[/1  84     
   -[/1  85       -[/1  86       +[/1  87       -[/1  88       -[/1  89     
   -[/1  90       -[/1  91       -[/1  92       -[/1  93       -[/1  94     
   -[/1  95       -[/1  96       -[/1  97       -[/1  98       -[/1  99     
   -[/1  100      -[/1  101      -[/1  102      -[/1  103      -[/1  104    
   -[/1  105      -[/1  106      -[/1  107      -[/1  108      -[/1  109    
   -[/1  110      -[/1  111      -[/1  112      -[/1  113      -[/1  114    
   -[/1  115      -[/1  116      -[/1  117      -[/1  118      -[/1  119    
   -[/1  120      -[/1  121      -[/1  122      -[/1  123      -[/1  124    
   -[/1  125      -[/1  126      -[/1  127      -[/1  128      -[/1  129    
   -[/1  130      -[/1  131      -[/1  132      -[/1  133      -[/1  134    
   -[/1  135      -[/1  136      -[/1  137      -[/1  138      -[/1  139    
   -[/1  140      -[/1  141      -[/1  142      -[/1  143      -[/1  144    
   -[/1  145      -[/1  146      +[/1  147      -[/1  148      -[/1  149    
   -[/1  150      -[/1  151      -[/1  152      -[/1  153      -[/1  154    
   -[/1  155      -[/1  156      -[/1  157      -[/1  158      -[/1  159    
   -[/1  160      -[/1  161      -[/1  162      -[/1  163      -[/1  164    
   -[/1  165      -[/1  166      -[/1  167      -[/1  168      -[/1  169    
   -[/1  170      -[/1  171      -[/1  172      -[/1  173      -[/1  174    
   -[/1  175      -[/1  176      -[/1  177      -[/1  178      -[/1  179    
   -[/1  180      -[/1  181      -[/1  182      -[/1  183      -[/1  184    
   -[/1  185      -[/1  186   ; 
; 
Ancstates 
 -0      -1      -2      -3      -4      -5      -6      -7      -8      -9      
 -10     -11     -12     -13     -14     -15     -16     -17     -18     -19     
 -20     -21     -22     -23     -24     -25     -26     -27     -28     -29     
 -30     -31     -32     -33     -34     -35     -36     -37     -38     -39     
 -40     -41     -42     -43     -44     -45     -46     -47     -48     -49     
 -50     -51     -52     -53     -54     -55     -56     -57     -58     -59     
 -60     -61     -62     -63     -64     -65     -66     -67     -68     -69     
 -70     -71     -72     -73     -74     -75     -76     -77     -78     -79     
 -80     -81     -82     -83     -84     -85     -86     -87     -88     -89     
 -90     -91     -92     -93     -94     -95     -96     -97     -98     -99     
 -100    -101    -102    -103    -104    -105    -106    -107    -108    -109    
 -110    -111    -112    -113    -114    -115    -116    -117    -118    -119    
 -120    -121    -122    -123    -124    -125    -126    -127    -128    -129    
 -130    -131    -132    -133    -134    -135    -136    -137    -138    -139    
 -140    -141    -142    -143    -144    -145    -146    -147    -148    -149    
 -150    -151    -152    -153    -154    -155    -156    -157    -158    -159    
 -160    -161    -162    -163    -164    -165    -166    -167    -168    -169    
 -170    -171    -172    -173    -174    -175    -176    -177    -178    -179    
 -180    -181    -182    -183    -184    -185    -186   ; 
 
xgroup 
 
 
 
; 
agroup 
 
 
 
; 
taxcode  
+0      +1      +2      +3      +4      +5      +6      +7       
+8      +9      +10     +11     +12     +13     +14     +15      
+16     +17     +18     +19     +20     +21     +22     +23      
+24     +25     +26     +27     +28     +29     +30     +31      
+32     +33     +34     +35     +36     +37     +38     +39      
+40     +41     +42     +43     +44     +45     +46     +47      
+48     +49     +50     +51     +52     +53     +54     +55      
+56     +57     +58     +59     +60     +61     +62     +63      
+64     +65     +66     +67     +68     +69     +70     +71      
+72     +73     +74     +75     +76     +77     +78     +79      
+80     +81     +82     +83     +84     +85     +86     +87      
+88     +89     +90     +91     +92     +93     +94     +95      
+96     +97     +98     +99     +100    +101    +102    +103     
+104     
; 
 
blocks 0; 
tshrink 
; 
tread
'40 trees'
((((((87 (17 ((26 (32 ((35 (((0 (((5 8 )((70 (28 (27 30 )))(77 78 )))(((37 (36 38 ))(69 (75 76 )))(58 99 ))))(90 (103 (57 91 ))))(64 (18 (89 101 )))))(65 (51 (98 (93 (96 ((60 100 )(79 97 ))))))))))(33 34 ))))(66 ((39 (((12 ((104 (7 (4 (6 (3 9 )))))((13 14 )(85 (15 86 )))))(31 73 ))((92 (24 25 ))(52 (102 ((29 71 )(88 (72 74 ))))))))(41 (40 (49 (45 (46 (47 (43 (48 (44 (42 50 )))))))))))))(81 (82 (83 84 ))))(21 (20 (19 (22 23 )))))(56 (95 (94 ((80 (53 (59 61 )))(54 55 ))))))((2 (1 (62 63 )))(10 ((11 16 )(67 68 )))))*
(0 (((2 (1 (62 63 )))(10 ((11 16 )(67 68 ))))(((((66 ((39 (((104 (7 (4 (6 (8 (9 (3 5 )))))))((13 14 )(85 (15 86 ))))((12 (31 73 ))((92 (24 25 ))(52 ((((27 30 )(28 (29 (70 71 ))))(88 (72 74 )))(102 (77 78 ))))))))(41 (40 (49 (45 (46 (47 (43 (48 (44 (42 50 ))))))))))))(87 (17 ((26 (32 ((35 ((64 (18 (89 101 )))((69 (37 (36 38 )))(90 ((57 91 )(103 (75 76 )))))))(65 (51 (98 (93 (96 ((60 100 )(97 (79 99 )))))))))))(33 34 )))))(81 (82 (83 84 ))))(21 (20 (19 (22 23 )))))(56 (95 (94 ((80 (53 (61 (58 59 ))))(54 55 ))))))))*
(0 (((2 (1 (62 63 )))(10 ((11 16 )(67 68 ))))(((((66 ((39 ((((104 (7 (4 (6 (8 (9 (3 5 )))))))((13 14 )(85 (15 86 ))))(12 (31 73 )))((92 (24 25 ))(52 ((((27 30 )(28 (29 (70 71 ))))(88 (72 74 )))(102 (77 78 )))))))(41 (40 (49 (45 (46 (47 (43 (48 (44 (42 50 ))))))))))))(87 (17 ((26 (32 ((35 ((64 (18 (89 101 )))((69 (37 (36 38 )))(90 ((57 91 )(103 (75 76 )))))))(65 (51 (98 (93 (96 ((60 100 )(97 (79 99 )))))))))))(33 34 )))))(81 (82 (83 84 ))))(21 (20 (19 (22 23 )))))(56 (95 (94 ((80 (53 (61 (58 59 ))))(54 55 ))))))))*
(0 (((2 (1 (62 63 )))(10 ((11 16 )(67 68 ))))(((((66 ((39 ((((12 ((104 (7 (4 (6 (8 (9 (3 5 )))))))((13 14 )(85 (15 86 )))))(31 73 ))(52 ((((27 30 )(28 (29 (70 71 ))))(88 (72 74 )))(102 (77 78 )))))(92 (24 25 ))))(41 (40 (49 (45 (46 (47 (43 (48 (44 (42 50 ))))))))))))(87 (17 ((26 (32 ((35 ((64 (18 (89 101 )))((69 (37 (36 38 )))(90 ((57 91 )(103 (75 76 )))))))(65 (51 (98 (93 (96 ((60 100 )(97 (79 99 )))))))))))(33 34 )))))(81 (82 (83 84 ))))(21 (20 (19 (22 23 )))))(56 (95 (94 ((80 (53 (61 (58 59 ))))(54 55 ))))))))*
(0 (((2 (1 (62 63 )))(10 ((11 16 )(67 68 ))))(((((66 ((39 ((((12 ((104 (7 (4 (6 (8 (9 (3 5 )))))))((13 14 )(85 (15 86 )))))(31 73 ))(92 (24 25 )))(52 ((((27 30 )(28 (29 (70 71 ))))(88 (72 74 )))(102 (77 78 ))))))(41 (40 (49 (45 (46 (47 (43 (48 (44 (42 50 ))))))))))))(87 (17 ((26 (32 ((35 ((64 (18 (89 101 )))((69 (37 (36 38 )))(90 ((57 91 )(103 (75 76 )))))))(65 (51 (98 (93 (96 ((60 100 )(97 (79 99 )))))))))))(33 34 )))))(81 (82 (83 84 ))))(21 (20 (19 (22 23 )))))(56 (95 (94 ((80 (53 (61 (58 59 ))))(54 55 ))))))))*
(0 (((2 (1 (62 63 )))(10 ((11 16 )(67 68 ))))(((((66 ((39 (((((104 (7 (4 (6 (8 (9 (3 5 )))))))((13 14 )(85 (15 86 ))))(12 (31 73 )))(52 ((((27 30 )(28 (29 (70 71 ))))(88 (72 74 )))(102 (77 78 )))))(92 (24 25 ))))(41 (40 (49 (45 (46 (47 (43 (48 (44 (42 50 ))))))))))))(87 (17 ((26 (32 ((35 ((64 (18 (89 101 )))((69 (37 (36 38 )))(90 ((57 91 )(103 (75 76 )))))))(65 (51 (98 (93 (96 ((60 100 )(97 (79 99 )))))))))))(33 34 )))))(81 (82 (83 84 ))))(21 (20 (19 (22 23 )))))(56 (95 (94 ((80 (53 (61 (58 59 ))))(54 55 ))))))))*
(0 (((2 (1 (62 63 )))(10 ((11 16 )(67 68 ))))(((((66 ((39 (((12 ((104 (7 (4 (6 (8 (9 (3 5 )))))))((13 14 )(85 (15 86 )))))(31 73 ))((92 (24 25 ))(52 ((((27 30 )(28 (29 (70 71 ))))(88 (72 74 )))(102 (77 78 )))))))(41 (40 (49 (45 (46 (47 (43 (48 (44 (42 50 ))))))))))))(87 (17 ((26 (32 (((64 (18 (89 101 )))((69 (37 (36 38 )))(90 ((57 91 )(103 (75 76 ))))))(35 (65 (51 (98 (93 (96 ((60 100 )(97 (79 99 ))))))))))))(33 34 )))))(81 (82 (83 84 ))))(21 (20 (19 (22 23 )))))(56 (95 (94 ((80 (53 (61 (58 59 ))))(54 55 ))))))))*
(0 (((2 (1 (62 63 )))(10 ((11 16 )(67 68 ))))(((((66 ((39 (((12 ((104 (7 (4 (6 (8 (9 (3 5 )))))))((13 14 )(85 (15 86 )))))(31 73 ))((92 (24 25 ))(52 ((((27 30 )(28 (29 (70 71 ))))(88 (72 74 )))(102 (77 78 )))))))(41 (40 (49 (45 (46 (47 (43 (48 (44 (42 50 ))))))))))))(87 (17 ((((35 ((64 (18 (89 101 )))((69 (37 (36 38 )))(90 ((57 91 )(103 (75 76 )))))))(65 (51 (98 (93 (96 ((60 100 )(97 (79 99 )))))))))(26 32 ))(33 34 )))))(81 (82 (83 84 ))))(21 (20 (19 (22 23 )))))(56 (95 (94 ((80 (53 (61 (58 59 ))))(54 55 ))))))))*
(0 (((2 (1 (62 63 )))(10 ((11 16 )(67 68 ))))(((((66 ((39 (((12 ((104 (7 (4 (6 (8 (9 (3 5 )))))))((13 14 )(85 (15 86 )))))(31 73 ))((92 (24 25 ))(52 ((((27 30 )(28 (29 (70 71 ))))(88 (72 74 )))(102 (77 78 )))))))(41 (40 (49 (45 (46 (47 (43 (48 (44 (42 50 ))))))))))))(87 (17 (33 (34 (26 (32 ((35 ((64 (18 (89 101 )))((69 (37 (36 38 )))(90 ((57 91 )(103 (75 76 )))))))(65 (51 (98 (93 (96 ((60 100 )(97 (79 99 ))))))))))))))))(81 (82 (83 84 ))))(21 (20 (19 (22 23 )))))(56 (95 (94 ((80 (53 (61 (58 59 ))))(54 55 ))))))))*
(0 (((2 (1 (62 63 )))(10 ((11 16 )(67 68 ))))(((((66 ((39 (((12 ((104 (7 (4 (6 (8 (9 (3 5 )))))))((13 14 )(85 (15 86 )))))(31 73 ))((92 (24 25 ))(52 ((((27 30 )(28 (29 (70 71 ))))(88 (72 74 )))(102 (77 78 )))))))(41 (40 (49 (45 (46 (47 (43 (48 (44 (42 50 ))))))))))))(87 (17 (33 (34 (32 (26 ((35 ((64 (18 (89 101 )))((69 (37 (36 38 )))(90 ((57 91 )(103 (75 76 )))))))(65 (51 (98 (93 (96 ((60 100 )(97 (79 99 ))))))))))))))))(81 (82 (83 84 ))))(21 (20 (19 (22 23 )))))(56 (95 (94 ((80 (53 (61 (58 59 ))))(54 55 ))))))))*
(0 (((2 (1 (62 63 )))(10 (11 (16 (67 68 )))))(((((66 ((39 ((104 ((7 (4 (6 (8 (9 (3 5 ))))))((13 14 )(85 (15 86 )))))(((12 (31 73 ))(92 (24 25 )))(52 ((((27 30 )(28 (29 (70 71 ))))(88 (72 74 )))(102 (77 78 )))))))(41 (40 (49 (46 (47 (45 (43 (48 (44 (42 50 ))))))))))))(17 (87 ((((35 ((64 (18 (89 101 )))((69 (37 (36 38 )))(90 ((57 91 )(103 (75 76 )))))))(65 (51 (98 (93 (96 (79 ((60 100 )(97 99 )))))))))(26 32 ))(33 34 )))))(81 (82 (83 84 ))))(21 (20 (22 (19 23 )))))(56 (95 (94 ((80 (53 (61 (58 59 ))))(54 55 ))))))))*
(0 (((2 (1 (62 63 )))(10 (11 (16 (67 68 )))))(((((66 ((39 ((104 ((7 (4 (6 (8 (9 (3 5 ))))))((13 14 )(85 (15 86 )))))(((12 (31 73 ))(92 (24 25 )))(52 ((((27 30 )(28 (29 (70 71 ))))(88 (72 74 )))(102 (77 78 )))))))(41 (40 (49 (46 (47 (45 (43 (48 (44 (42 50 ))))))))))))(17 (87 (((((64 (18 (89 101 )))(35 ((69 (37 (36 38 )))(90 ((57 91 )(103 (75 76 )))))))(65 (51 (98 (93 (96 (79 ((60 100 )(97 99 )))))))))(26 32 ))(33 34 )))))(81 (82 (83 84 ))))(21 (20 (22 (19 23 )))))(56 (95 (94 ((80 (53 (61 (58 59 ))))(54 55 ))))))))*
(0 (((2 (1 (62 63 )))(10 (11 (16 (67 68 )))))(((((66 ((39 ((104 ((7 (4 (6 (8 (9 (3 5 ))))))((13 14 )(85 (15 86 )))))(((12 (31 73 ))(92 (24 25 )))(52 ((((27 30 )(28 (29 (70 71 ))))(88 (72 74 )))(102 (77 78 )))))))(41 (40 (49 (46 (47 (45 (43 (48 (44 (42 50 ))))))))))))(17 (87 ((26 (32 (35 (((64 (18 (89 101 )))((69 (37 (36 38 )))(90 ((57 91 )(103 (75 76 ))))))(65 (51 (98 (93 (96 (79 ((60 100 )(97 99 ))))))))))))(33 34 )))))(81 (82 (83 84 ))))(21 (20 (22 (19 23 )))))(56 (95 (94 ((80 (53 (61 (58 59 ))))(54 55 ))))))))*
(0 (((2 (1 (62 63 )))(10 (11 (16 (67 68 )))))(((((66 ((39 ((104 ((7 (4 (6 (8 (9 (3 5 ))))))((13 14 )(85 (15 86 )))))(((12 (31 73 ))(92 (24 25 )))(52 ((((27 30 )(28 (29 (70 71 ))))(88 (72 74 )))(102 (77 78 )))))))(41 (40 (49 (46 (47 (45 (43 (48 (44 (42 50 ))))))))))))(17 (87 (33 (34 (((35 ((64 (18 (89 101 )))((69 (37 (36 38 )))(90 ((57 91 )(103 (75 76 )))))))(65 (51 (98 (93 (96 (79 ((60 100 )(97 99 )))))))))(26 32 )))))))(81 (82 (83 84 ))))(21 (20 (22 (19 23 )))))(56 (95 (94 ((80 (53 (61 (58 59 ))))(54 55 ))))))))*
(0 (((2 (1 (62 63 )))(10 (11 (16 (67 68 )))))(((((66 ((39 ((104 ((7 (4 (6 (8 (9 (3 5 ))))))((13 14 )(85 (15 86 )))))(((12 (31 73 ))(92 (24 25 )))(52 ((((27 30 )(28 (29 (70 71 ))))(88 (72 74 )))(102 (77 78 )))))))(41 (40 (49 (46 (47 (45 (43 (48 (44 (42 50 ))))))))))))(17 (87 (33 (34 (26 (32 ((35 ((64 (18 (89 101 )))((69 (37 (36 38 )))(90 ((57 91 )(103 (75 76 )))))))(65 (51 (98 (93 (96 (79 ((60 100 )(97 99 ))))))))))))))))(81 (82 (83 84 ))))(21 (20 (22 (19 23 )))))(56 (95 (94 ((80 (53 (61 (58 59 ))))(54 55 ))))))))*
(0 (((2 (1 (62 63 )))(10 (11 (16 (67 68 )))))(((((66 ((39 (((104 ((7 (4 (6 (8 (9 (3 5 ))))))((13 14 )(85 (15 86 )))))((12 (31 73 ))(92 (24 25 ))))(52 ((((27 30 )(28 (29 (70 71 ))))(88 (72 74 )))(102 (77 78 ))))))(41 (40 (49 (46 (47 (45 (43 (48 (44 (42 50 ))))))))))))(17 (87 ((((35 ((64 (18 (89 101 )))((69 (37 (36 38 )))(90 ((57 91 )(103 (75 76 )))))))(65 (51 (98 (93 (96 (79 ((60 100 )(97 99 )))))))))(26 32 ))(33 34 )))))(81 (82 (83 84 ))))(21 (20 (22 (19 23 )))))(56 (95 (94 ((80 (53 (61 (58 59 ))))(54 55 ))))))))*
(0 (((2 (1 (62 63 )))(10 (11 (16 (67 68 )))))(((((66 ((39 ((104 ((7 (4 (6 (8 (9 (3 5 ))))))((13 14 )(85 (15 86 )))))(((12 (31 73 ))(92 (24 25 )))(52 ((((27 30 )(28 (29 (70 71 ))))(88 (72 74 )))(102 (77 78 )))))))(41 (40 (49 (46 (47 (45 (43 (48 (44 (42 50 ))))))))))))(17 (87 ((((35 ((64 (18 (89 101 )))((69 (37 (36 38 )))(90 ((57 91 )(103 (75 76 )))))))(65 (51 (98 (93 (96 ((60 100 )(79 (97 99 )))))))))(26 32 ))(33 34 )))))(81 (82 (83 84 ))))(21 (20 (22 (19 23 )))))(56 (95 (94 ((80 (53 (61 (58 59 ))))(54 55 ))))))))*
(0 (((2 (1 (62 63 )))(10 (11 (16 (67 68 )))))(((((66 ((39 ((104 ((7 (4 (6 (8 (9 (3 5 ))))))((13 14 )(85 (15 86 )))))(((12 (31 73 ))(92 (24 25 )))(52 ((((27 30 )(28 (29 (70 71 ))))(88 (72 74 )))(102 (77 78 )))))))(41 (40 (49 (46 (47 (45 (43 (48 (44 (42 50 ))))))))))))(17 (87 ((((35 ((64 (18 (89 101 )))((69 (37 (36 38 )))(90 ((57 91 )(103 (75 76 )))))))(65 (51 (98 (93 (96 (79 (97 (99 (60 100 ))))))))))(26 32 ))(33 34 )))))(81 (82 (83 84 ))))(21 (20 (22 (19 23 )))))(56 (95 (94 ((80 (53 (61 (58 59 ))))(54 55 ))))))))*
(0 (((2 (1 (62 63 )))(10 (11 (16 (67 68 )))))(((((66 ((39 ((104 ((7 (4 (6 (8 (9 (3 5 ))))))((13 14 )(85 (15 86 )))))(((12 (31 73 ))(92 (24 25 )))(52 ((((27 30 )(28 (29 (70 71 ))))(88 (72 74 )))(102 (77 78 )))))))(41 (40 ((47 (45 (43 (48 (44 (42 50 ))))))(46 49 ))))))(17 (87 ((((35 ((64 (18 (89 101 )))((69 (37 (36 38 )))(90 ((57 91 )(103 (75 76 )))))))(65 (51 (98 (93 (96 (79 ((60 100 )(97 99 )))))))))(26 32 ))(33 34 )))))(81 (82 (83 84 ))))(21 (20 (22 (19 23 )))))(56 (95 (94 ((80 (53 (61 (58 59 ))))(54 55 ))))))))*
(0 (((2 (1 (62 63 )))(10 (11 (16 (67 68 )))))(((((66 ((39 ((104 ((7 (4 (6 (8 (9 (3 5 ))))))((13 14 )(85 (15 86 )))))(((12 (31 73 ))(92 (24 25 )))(52 ((((27 30 )(28 (29 (70 71 ))))(88 (72 74 )))(102 (77 78 )))))))(41 (40 ((45 (47 (43 (48 (44 (42 50 ))))))(46 49 ))))))(17 (87 ((((35 ((64 (18 (89 101 )))((69 (37 (36 38 )))(90 ((57 91 )(103 (75 76 )))))))(65 (51 (98 (93 (96 (79 ((60 100 )(97 99 )))))))))(26 32 ))(33 34 )))))(81 (82 (83 84 ))))(21 (20 (22 (19 23 )))))(56 (95 (94 ((80 (53 (61 (58 59 ))))(54 55 ))))))))*
(0 (((2 (1 (62 63 )))(10 (16 (11 (67 68 )))))(((((66 ((39 (((((104 (7 (4 (6 (8 (3 (5 9 )))))))((13 14 )(85 (15 86 ))))(73 (12 31 )))(52 ((((27 30 )((28 29 )(70 71 )))(88 (72 74 )))(102 (77 78 )))))(92 (24 25 ))))(41 (40 ((47 (43 (48 (44 (42 50 )))))(45 (46 49 )))))))(17 (87 ((26 (32 ((35 (((18 64 )(89 101 ))((69 (37 (36 38 )))((57 91 )(90 (103 (75 76 )))))))(65 (51 (98 (93 (96 ((60 100 )(97 (79 99 )))))))))))(33 34 )))))(81 (82 (83 84 ))))(21 (20 (22 (19 23 )))))(56 (((53 (80 (61 (58 59 ))))(54 55 ))(94 95 ))))))*
(0 (((2 (1 (62 63 )))(10 (16 (11 (67 68 )))))(((((66 ((39 (((((104 (7 (4 (6 (8 (3 (5 9 )))))))((13 14 )(85 (15 86 ))))(73 (12 31 )))(52 ((((27 30 )((28 29 )(70 71 )))(88 (72 74 )))(102 (77 78 )))))(92 (24 25 ))))(41 (40 ((45 (47 (43 (48 (44 (42 50 ))))))(46 49 ))))))(17 (87 ((26 (32 ((35 (((18 64 )(89 101 ))((69 (37 (36 38 )))((57 91 )(90 (103 (75 76 )))))))(65 (51 (98 (93 (96 ((60 100 )(97 (79 99 )))))))))))(33 34 )))))(81 (82 (83 84 ))))(21 (20 (22 (19 23 )))))(56 (((53 (80 (61 (58 59 ))))(54 55 ))(94 95 ))))))*
(0 (((2 (1 (62 63 )))(10 (16 (11 (67 68 )))))(((((66 ((39 (((12 (((104 (7 (4 (6 (8 (3 (5 9 )))))))((13 14 )(85 (15 86 ))))(31 73 )))(52 ((((27 30 )((28 29 )(70 71 )))(88 (72 74 )))(102 (77 78 )))))(92 (24 25 ))))(41 (40 ((47 (43 (48 (44 (42 50 )))))(45 (46 49 )))))))(17 (87 ((26 (32 ((35 (((18 64 )(89 101 ))((69 (37 (36 38 )))((57 91 )(90 (103 (75 76 )))))))(65 (51 (98 (93 (96 ((60 100 )(97 (79 99 )))))))))))(33 34 )))))(81 (82 (83 84 ))))(21 (20 (22 (19 23 )))))(56 (((53 (80 (61 (58 59 ))))(54 55 ))(94 95 ))))))*
(0 (((2 (1 (62 63 )))(10 (16 (11 (67 68 )))))(((((66 ((39 (((((104 (7 (4 (6 (8 (3 (5 9 )))))))((13 14 )(85 (15 86 ))))(12 (31 73 )))(52 ((((27 30 )((28 29 )(70 71 )))(88 (72 74 )))(102 (77 78 )))))(92 (24 25 ))))(41 (40 ((47 (43 (48 (44 (42 50 )))))(45 (46 49 )))))))(17 (87 ((26 (32 ((35 (((18 64 )(89 101 ))((69 (37 (36 38 )))((57 91 )(90 (103 (75 76 )))))))(65 (51 (98 (93 (96 ((60 100 )(97 (79 99 )))))))))))(33 34 )))))(81 (82 (83 84 ))))(21 (20 (22 (19 23 )))))(56 (((53 (80 (61 (58 59 ))))(54 55 ))(94 95 ))))))*
(0 (((2 (1 (62 63 )))(10 (16 (11 (67 68 )))))(((((66 ((39 (((((104 (7 (4 (6 (8 (3 (5 9 )))))))((13 14 )(85 (15 86 ))))(73 (12 31 )))(52 ((((27 30 )((28 29 )(70 71 )))(88 (72 74 )))(102 (77 78 )))))(92 (24 25 ))))(41 (40 ((47 (43 (48 (44 (42 50 )))))(45 (46 49 )))))))(87 (17 ((26 (32 ((35 (((18 64 )(89 101 ))((69 (37 (36 38 )))((57 91 )(90 (103 (75 76 )))))))(65 (51 (98 (93 (96 ((60 100 )(97 (79 99 )))))))))))(33 34 )))))(81 (82 (83 84 ))))(21 (20 (22 (19 23 )))))(56 (((53 (80 (61 (58 59 ))))(54 55 ))(94 95 ))))))*
(0 (((2 (1 (62 63 )))(10 (16 (11 (67 68 )))))(((((66 ((39 (((((104 (7 (4 (6 (8 (3 (5 9 )))))))((13 14 )(85 (15 86 ))))(73 (12 31 )))(52 ((((27 30 )((28 29 )(70 71 )))(88 (72 74 )))(102 (77 78 )))))(92 (24 25 ))))(41 (40 ((47 (43 (48 (44 (42 50 )))))(45 (46 49 )))))))(17 (87 ((32 (26 ((35 (((18 64 )(89 101 ))((69 (37 (36 38 )))((57 91 )(90 (103 (75 76 )))))))(65 (51 (98 (93 (96 ((60 100 )(97 (79 99 )))))))))))(33 34 )))))(81 (82 (83 84 ))))(21 (20 (22 (19 23 )))))(56 (((53 (80 (61 (58 59 ))))(54 55 ))(94 95 ))))))*
(0 (((2 (1 (62 63 )))(10 (16 (11 (67 68 )))))(((((66 ((39 (((((104 (7 (4 (6 (8 (3 (5 9 )))))))((13 14 )(85 (15 86 ))))(73 (12 31 )))(52 ((((27 30 )((28 29 )(70 71 )))(88 (72 74 )))(102 (77 78 )))))(92 (24 25 ))))(41 (40 ((47 (43 (48 (44 (42 50 )))))(45 (46 49 )))))))(17 (87 (33 (34 (26 (32 ((35 (((18 64 )(89 101 ))((69 (37 (36 38 )))((57 91 )(90 (103 (75 76 )))))))(65 (51 (98 (93 (96 ((60 100 )(97 (79 99 ))))))))))))))))(81 (82 (83 84 ))))(21 (20 (22 (19 23 )))))(56 (((53 (80 (61 (58 59 ))))(54 55 ))(94 95 ))))))*
(0 (((2 (1 (62 63 )))(10 (16 (11 (67 68 )))))(((((66 ((39 (((((104 (7 (4 (6 (8 (3 (5 9 )))))))((13 14 )(85 (15 86 ))))(73 (12 31 )))(52 ((((27 30 )((28 29 )(70 71 )))(88 (72 74 )))(102 (77 78 )))))(92 (24 25 ))))(41 (40 ((47 (43 (48 (44 (42 50 )))))(45 (46 49 )))))))(17 (87 ((26 (32 (35 ((((18 64 )(89 101 ))((69 (37 (36 38 )))((57 91 )(90 (103 (75 76 ))))))(65 (51 (98 (93 (96 ((60 100 )(97 (79 99 ))))))))))))(33 34 )))))(81 (82 (83 84 ))))(21 (20 (22 (19 23 )))))(56 (((53 (80 (61 (58 59 ))))(54 55 ))(94 95 ))))))*
(0 (((2 (1 (62 63 )))(10 (16 (11 (67 68 )))))(((((66 ((39 (((((104 (7 (4 (6 (8 (3 (5 9 )))))))((13 14 )(85 (15 86 ))))(73 (12 31 )))(52 ((((27 30 )((28 29 )(70 71 )))(88 (72 74 )))(102 (77 78 )))))(92 (24 25 ))))(41 (40 ((47 (43 (48 (44 (42 50 )))))(45 (46 49 )))))))(17 (87 ((26 (32 ((((18 64 )(89 101 ))(35 ((69 (37 (36 38 )))((57 91 )(90 (103 (75 76 )))))))(65 (51 (98 (93 (96 ((60 100 )(97 (79 99 )))))))))))(33 34 )))))(81 (82 (83 84 ))))(21 (20 (22 (19 23 )))))(56 (((53 (80 (61 (58 59 ))))(54 55 ))(94 95 ))))))*
(0 (((2 (1 (62 63 )))(10 (16 (11 (67 68 )))))(((((66 ((39 (((((104 (7 (4 (6 (8 (3 (5 9 )))))))((13 14 )(85 (15 86 ))))(73 (12 31 )))(52 ((((27 30 )((28 29 )(70 71 )))(88 (72 74 )))(102 (77 78 )))))(92 (24 25 ))))(41 (40 ((47 (45 (43 (48 (44 (42 50 ))))))(46 49 ))))))(17 (87 ((26 (32 ((35 (((18 64 )(89 101 ))((69 (37 (36 38 )))((57 91 )(90 (103 (75 76 )))))))(65 (51 (98 (93 (96 ((60 100 )(97 (79 99 )))))))))))(33 34 )))))(81 (82 (83 84 ))))(21 (20 (22 (19 23 )))))(56 (((53 (80 (61 (58 59 ))))(54 55 ))(94 95 ))))))*
(0 (((2 (1 (62 63 )))(10 ((11 16 )(67 68 ))))(((((66 ((39 (((73 (31 (12 ((104 (7 (4 (6 (8 (5 (3 9 )))))))(13 (14 (85 (15 86 ))))))))(92 (24 25 )))(52 ((((27 30 )(28 (29 (70 71 ))))(88 (72 74 )))(102 (77 78 ))))))(41 (40 (45 (46 (49 (47 (43 (48 (44 (42 50 ))))))))))))(87 (17 ((((35 ((64 (18 (89 101 )))((69 (37 (36 38 )))(90 ((57 91 )(103 (75 76 )))))))(65 (98 (51 (93 (96 ((60 100 )(99 (79 97 )))))))))(26 32 ))(33 34 )))))(81 (82 (83 84 ))))(21 (20 (22 (19 23 )))))(56 (((53 (80 (61 (58 59 ))))(54 55 ))(94 95 ))))))*
(0 (((2 (1 (62 63 )))(10 ((11 16 )(67 68 ))))(((((66 ((39 (((73 (31 (12 ((104 (7 (4 (6 (8 (5 (3 9 )))))))(13 (14 (85 (15 86 ))))))))(92 (24 25 )))(52 ((((27 30 )(28 (29 (70 71 ))))(88 (72 74 )))(102 (77 78 ))))))(41 (40 (45 (46 (49 (47 (43 (48 (44 (42 50 ))))))))))))(17 (87 ((((35 ((64 (18 (89 101 )))((69 (37 (36 38 )))(90 ((57 91 )(103 (75 76 )))))))(65 (98 (51 (93 (96 ((60 100 )(99 (79 97 )))))))))(26 32 ))(33 34 )))))(81 (82 (83 84 ))))(21 (20 (22 (19 23 )))))(56 (((53 (80 (61 (58 59 ))))(54 55 ))(94 95 ))))))*
(0 (((2 (1 (62 63 )))(10 ((11 16 )(67 68 ))))(((((66 ((39 (((73 (31 (12 ((104 (7 (4 (6 (8 (5 (3 9 )))))))(13 (14 (85 (15 86 ))))))))(92 (24 25 )))(52 ((((27 30 )(28 (29 (70 71 ))))(88 (72 74 )))(102 (77 78 ))))))(41 (40 (45 (46 (49 (47 (43 (48 (44 (42 50 ))))))))))))(87 (17 ((26 (32 ((35 ((64 (18 (89 101 )))((69 (37 (36 38 )))(90 ((57 91 )(103 (75 76 )))))))(65 (98 (51 (93 (96 ((60 100 )(99 (79 97 )))))))))))(33 34 )))))(81 (82 (83 84 ))))(21 (20 (22 (19 23 )))))(56 (((53 (80 (61 (58 59 ))))(54 55 ))(94 95 ))))))*
(0 (((2 (1 (62 63 )))(10 ((11 16 )(67 68 ))))(((((66 ((39 (((73 (31 (12 ((104 (7 (4 (6 (8 (5 (3 9 )))))))(13 (14 (85 (15 86 ))))))))(92 (24 25 )))(52 ((((27 30 )(28 (29 (70 71 ))))(88 (72 74 )))(102 (77 78 ))))))(41 (40 (45 (46 (49 (47 (43 (48 (44 (42 50 ))))))))))))(87 (17 (33 (34 (((35 ((64 (18 (89 101 )))((69 (37 (36 38 )))(90 ((57 91 )(103 (75 76 )))))))(65 (98 (51 (93 (96 ((60 100 )(99 (79 97 )))))))))(26 32 )))))))(81 (82 (83 84 ))))(21 (20 (22 (19 23 )))))(56 (((53 (80 (61 (58 59 ))))(54 55 ))(94 95 ))))))*
(0 (((2 (1 (62 63 )))(10 ((11 16 )(67 68 ))))(((((66 ((39 (((73 (31 (12 ((104 (7 (4 (6 (8 (5 (3 9 )))))))(13 (14 (85 (15 86 ))))))))(92 (24 25 )))(52 ((((27 30 )(28 (29 (70 71 ))))(88 (72 74 )))(102 (77 78 ))))))(41 (40 (45 (46 (49 (47 (43 (48 (44 (42 50 ))))))))))))(87 (17 (((((64 (18 (89 101 )))(35 ((69 (37 (36 38 )))(90 ((57 91 )(103 (75 76 )))))))(65 (98 (51 (93 (96 ((60 100 )(99 (79 97 )))))))))(26 32 ))(33 34 )))))(81 (82 (83 84 ))))(21 (20 (22 (19 23 )))))(56 (((53 (80 (61 (58 59 ))))(54 55 ))(94 95 ))))))*
(0 (((2 (1 (62 63 )))(10 ((11 16 )(67 68 ))))(((((66 ((39 (((73 (31 (12 ((104 (7 (4 (6 (8 (5 (3 9 )))))))(13 (14 (85 (15 86 ))))))))(92 (24 25 )))(52 ((((27 30 )(28 (29 (70 71 ))))(88 (72 74 )))(102 (77 78 ))))))(41 (40 (46 (49 (45 (47 (43 (48 (44 (42 50 ))))))))))))(87 (17 ((((35 ((64 (18 (89 101 )))((69 (37 (36 38 )))(90 ((57 91 )(103 (75 76 )))))))(65 (98 (51 (93 (96 ((60 100 )(99 (79 97 )))))))))(26 32 ))(33 34 )))))(81 (82 (83 84 ))))(21 (20 (22 (19 23 )))))(56 (((53 (80 (61 (58 59 ))))(54 55 ))(94 95 ))))))*
(0 (((2 (1 (62 63 )))(10 ((11 16 )(67 68 ))))(((((66 ((39 (((73 (31 (12 ((104 (7 (4 (6 (8 (5 (3 9 )))))))(13 (14 (85 (15 86 ))))))))(92 (24 25 )))(52 ((((27 30 )(28 (29 (70 71 ))))(88 (72 74 )))(102 (77 78 ))))))(41 (40 (46 (49 (47 (45 (43 (48 (44 (42 50 ))))))))))))(87 (17 ((((35 ((64 (18 (89 101 )))((69 (37 (36 38 )))(90 ((57 91 )(103 (75 76 )))))))(65 (98 (51 (93 (96 ((60 100 )(99 (79 97 )))))))))(26 32 ))(33 34 )))))(81 (82 (83 84 ))))(21 (20 (22 (19 23 )))))(56 (((53 (80 (61 (58 59 ))))(54 55 ))(94 95 ))))))*
(0 (((2 (1 (62 63 )))(10 ((11 16 )(67 68 ))))(((((66 ((39 (((73 (31 (12 ((104 (7 (4 (6 (8 (5 (3 9 )))))))(13 (14 (85 (15 86 ))))))))(92 (24 25 )))(52 ((((27 30 )(28 (29 (70 71 ))))(88 (72 74 )))(102 (77 78 ))))))(41 (40 (46 (45 (49 (47 (43 (48 (44 (42 50 ))))))))))))(87 (17 ((((35 ((64 (18 (89 101 )))((69 (37 (36 38 )))(90 ((57 91 )(103 (75 76 )))))))(65 (98 (51 (93 (96 ((60 100 )(99 (79 97 )))))))))(26 32 ))(33 34 )))))(81 (82 (83 84 ))))(21 (20 (22 (19 23 )))))(56 (((53 (80 (61 (58 59 ))))(54 55 ))(94 95 ))))))*
(0 (((2 (1 (62 63 )))(10 ((11 16 )(67 68 ))))(((((66 ((39 (((73 (31 (12 ((104 (7 (4 (6 (8 (5 (3 9 )))))))(13 (14 (85 (15 86 ))))))))(92 (24 25 )))(52 ((((27 30 )(28 (29 (70 71 ))))(88 (72 74 )))(102 (77 78 ))))))(41 (40 (45 ((47 (43 (48 (44 (42 50 )))))(46 49 )))))))(87 (17 ((((35 ((64 (18 (89 101 )))((69 (37 (36 38 )))(90 ((57 91 )(103 (75 76 )))))))(65 (98 (51 (93 (96 ((60 100 )(99 (79 97 )))))))))(26 32 ))(33 34 )))))(81 (82 (83 84 ))))(21 (20 (22 (19 23 )))))(56 (((53 (80 (61 (58 59 ))))(54 55 ))(94 95 ))))))*
(0 (((2 (1 (62 63 )))(10 ((11 16 )(67 68 ))))(((((66 ((39 (((73 (31 (12 ((104 (7 (4 (6 (8 (5 (3 9 )))))))(13 (14 (85 (15 86 ))))))))(92 (24 25 )))(52 ((((27 30 )(28 (29 (70 71 ))))(88 (72 74 )))(102 (77 78 ))))))(41 (40 (49 (45 (46 (47 (43 (48 (44 (42 50 ))))))))))))(87 (17 ((((35 ((64 (18 (89 101 )))((69 (37 (36 38 )))(90 ((57 91 )(103 (75 76 )))))))(65 (98 (51 (93 (96 ((60 100 )(99 (79 97 )))))))))(26 32 ))(33 34 )))))(81 (82 (83 84 ))))(21 (20 (22 (19 23 )))))(56 (((53 (80 (61 (58 59 ))))(54 55 ))(94 95 ))))))
;
tgroup 
 
 
=0 (random_addseqs)        0 1 2 3 4 5 6 7 8 9 10 11 12 13 14 15 16 17 18 19 20 21 22 23 24 25 26 27 28 29 30 31 32 33 34 35 36 37 38 39  
 
; 
force  
 
+ 
[58 99  (1 2 3 4 6 7 9 10 11 12 13 14 15 16 17 18 19 20 21 22 23 24 25 26 29 31 32 33 34 35 39 40 41 42 43 44 45 46 47 48 49 50 51 52 53 54 55 56 57 59 60 61 62 63 64 65 66 67 68 71 72 73 74 79 80 81 82 83 84 85 86 87 88 89 90 91 92 93 94 95 96 97 98 100 101 102 103 104 )] 
[36 37 38 58 69 75 76 99  (1 2 3 4 6 7 9 10 11 12 13 14 15 16 17 18 19 20 21 22 23 24 25 26 29 31 32 33 34 35 39 40 41 42 43 44 45 46 47 48 49 50 51 52 53 54 55 56 57 59 60 61 62 63 64 65 66 67 68 71 72 73 74 79 80 81 82 83 84 85 86 87 88 89 90 91 92 93 94 95 96 97 98 100 101 102 103 104 )] 
[5 8 27 28 30 36 37 38 58 69 70 75 76 77 78 99  (1 2 3 4 6 7 9 10 11 12 13 14 15 16 17 18 19 20 21 22 23 24 25 26 29 31 32 33 34 35 39 40 41 42 43 44 45 46 47 48 49 50 51 52 53 54 55 56 57 59 60 61 62 63 64 65 66 67 68 71 72 73 74 79 80 81 82 83 84 85 86 87 88 89 90 91 92 93 94 95 96 97 98 100 101 102 103 104 )] 
[0 5 8 27 28 30 36 37 38 58 69 70 75 76 77 78 99  (1 2 3 4 6 7 9 10 11 12 13 14 15 16 17 18 19 20 21 22 23 24 25 26 29 31 32 33 34 35 39 40 41 42 43 44 45 46 47 48 49 50 51 52 53 54 55 56 57 59 60 61 62 63 64 65 66 67 68 71 72 73 74 79 80 81 82 83 84 85 86 87 88 89 90 91 92 93 94 95 96 97 98 100 101 102 103 104 )] 
[77 78  (1 2 3 4 6 7 9 10 11 12 13 14 15 16 17 18 19 20 21 22 23 24 25 26 29 31 32 33 34 35 39 40 41 42 43 44 45 46 47 48 49 50 51 52 53 54 55 56 57 59 60 61 62 63 64 65 66 67 68 71 72 73 74 79 80 81 82 83 84 85 86 87 88 89 90 91 92 93 94 95 96 97 98 100 101 102 103 104 )] 
[27 28 30 70 77 78  (1 2 3 4 6 7 9 10 11 12 13 14 15 16 17 18 19 20 21 22 23 24 25 26 29 31 32 33 34 35 39 40 41 42 43 44 45 46 47 48 49 50 51 52 53 54 55 56 57 59 60 61 62 63 64 65 66 67 68 71 72 73 74 79 80 81 82 83 84 85 86 87 88 89 90 91 92 93 94 95 96 97 98 100 101 102 103 104 )] 
[5 8 27 28 30 70 77 78  (1 2 3 4 6 7 9 10 11 12 13 14 15 16 17 18 19 20 21 22 23 24 25 26 29 31 32 33 34 35 39 40 41 42 43 44 45 46 47 48 49 50 51 52 53 54 55 56 57 59 60 61 62 63 64 65 66 67 68 71 72 73 74 79 80 81 82 83 84 85 86 87 88 89 90 91 92 93 94 95 96 97 98 100 101 102 103 104 )] 
[75 76  (1 2 3 4 6 7 9 10 11 12 13 14 15 16 17 18 19 20 21 22 23 24 25 26 29 31 32 33 34 35 39 40 41 42 43 44 45 46 47 48 49 50 51 52 53 54 55 56 57 59 60 61 62 63 64 65 66 67 68 71 72 73 74 79 80 81 82 83 84 85 86 87 88 89 90 91 92 93 94 95 96 97 98 100 101 102 103 104 )] 
[69 75 76  (1 2 3 4 6 7 9 10 11 12 13 14 15 16 17 18 19 20 21 22 23 24 25 26 29 31 32 33 34 35 39 40 41 42 43 44 45 46 47 48 49 50 51 52 53 54 55 56 57 59 60 61 62 63 64 65 66 67 68 71 72 73 74 79 80 81 82 83 84 85 86 87 88 89 90 91 92 93 94 95 96 97 98 100 101 102 103 104 )] 
[36 37 38 69 75 76  (1 2 3 4 6 7 9 10 11 12 13 14 15 16 17 18 19 20 21 22 23 24 25 26 29 31 32 33 34 35 39 40 41 42 43 44 45 46 47 48 49 50 51 52 53 54 55 56 57 59 60 61 62 63 64 65 66 67 68 71 72 73 74 79 80 81 82 83 84 85 86 87 88 89 90 91 92 93 94 95 96 97 98 100 101 102 103 104 )] 
[27 28 30 70  (1 2 3 4 6 7 9 10 11 12 13 14 15 16 17 18 19 20 21 22 23 24 25 26 29 31 32 33 34 35 39 40 41 42 43 44 45 46 47 48 49 50 51 52 53 54 55 56 57 59 60 61 62 63 64 65 66 67 68 71 72 73 74 79 80 81 82 83 84 85 86 87 88 89 90 91 92 93 94 95 96 97 98 100 101 102 103 104 )] 
[36 38  (1 2 3 4 6 7 9 10 11 12 13 14 15 16 17 18 19 20 21 22 23 24 25 26 29 31 32 33 34 35 39 40 41 42 43 44 45 46 47 48 49 50 51 52 53 54 55 56 57 59 60 61 62 63 64 65 66 67 68 71 72 73 74 79 80 81 82 83 84 85 86 87 88 89 90 91 92 93 94 95 96 97 98 100 101 102 103 104 )] 
[36 37 38  (1 2 3 4 6 7 9 10 11 12 13 14 15 16 17 18 19 20 21 22 23 24 25 26 29 31 32 33 34 35 39 40 41 42 43 44 45 46 47 48 49 50 51 52 53 54 55 56 57 59 60 61 62 63 64 65 66 67 68 71 72 73 74 79 80 81 82 83 84 85 86 87 88 89 90 91 92 93 94 95 96 97 98 100 101 102 103 104 )] 
[27 30  (1 2 3 4 6 7 9 10 11 12 13 14 15 16 17 18 19 20 21 22 23 24 25 26 29 31 32 33 34 35 39 40 41 42 43 44 45 46 47 48 49 50 51 52 53 54 55 56 57 59 60 61 62 63 64 65 66 67 68 71 72 73 74 79 80 81 82 83 84 85 86 87 88 89 90 91 92 93 94 95 96 97 98 100 101 102 103 104 )] 
[27 28 30  (1 2 3 4 6 7 9 10 11 12 13 14 15 16 17 18 19 20 21 22 23 24 25 26 29 31 32 33 34 35 39 40 41 42 43 44 45 46 47 48 49 50 51 52 53 54 55 56 57 59 60 61 62 63 64 65 66 67 68 71 72 73 74 79 80 81 82 83 84 85 86 87 88 89 90 91 92 93 94 95 96 97 98 100 101 102 103 104 )] 
[5 8  (1 2 3 4 6 7 9 10 11 12 13 14 15 16 17 18 19 20 21 22 23 24 25 26 29 31 32 33 34 35 39 40 41 42 43 44 45 46 47 48 49 50 51 52 53 54 55 56 57 59 60 61 62 63 64 65 66 67 68 71 72 73 74 79 80 81 82 83 84 85 86 87 88 89 90 91 92 93 94 95 96 97 98 100 101 102 103 104 )] 
; 

proc/;
