# Supplementary material for: Re-evaluation of the morphology and phylogeny of Diplocynodon levantinicum Huene & Nikoloff, 1963 and the stratigraphic age of the West Maritsa coal field (Upper Thrace Basin, Bulgaria)
Source: PeerJ. 2022 Nov 9;10:e14167. doi: 10.7717/peerj.14167 (PMC9653056; doi:10.7717/peerj.14167)
Supplement: Supplemental Information 4 [file peerj-10-14167-s004.txt]

piwe=20
xread
187 105
Bernissartia_fagesii	??????0???0111100100?00?0?000???0000?100010???0010?000???????10?0?00?001?1????000?0?0000?00030?00?????1000????1?0000?000??0100?0??000100?0?0??0?0?1010?0??00??0????????000?0000?000????0001
Acynodon_adriaticus	?????1?????????????01?100?1??????????010?10?????????01????????0???0??100??00??00010?000?0?1060000?0????110????00?00011010000?1?11?0?0100???0????0??010?0?0010??????????????1???01?0?????101
Acynodon_iberoccitanus	??????????????????????????????????????????????10104101????????0???????0?0?????00010?000000106000000??00100????0000000101?00???20000?0100?110?0000??010100000?1?????????1???0????010???1010?
Aligator_mefferdi	???????????????????????????1?????????11???????110000120100001120001011110100??00100?0100?0102000000?0?10001?1?0000000?111001011011111110?110200?022210102101010??1???00100110010001???00001
Alligator_mcgrewi	100010001?010010?00010000111?1101??0?11???1???11110010?100?011100000111101????00000?0100?0102000000?0010001?00100000011110010110111111000110200?022200102101010?01???00100110010001???0000?
Alligator_mississippiensis	101011001?010010100010110111110011000112101100110001120100101120001011110100110010000100001020000000001000111000000001111001011011111110011020010222101021010100011110010011001000100100001
Alligator_olseni	??????0?1?????10???01?10011111???100?11???????11010010?????011200000011101????00100?01000?10200??00???1000??0?0?000101111101011011111110?110200?022200102101010??????00100?1?010001???00001
Alligator_prenasalis	10001?0?1?????10?0?01000011111??1000?112111???11111010?????01110000011110100??00000?0100?0102000000?001000110010000001111001011011111100?110200?022200102101000001?1?00100110010001???00001
Alligator_sinensis	101011101?110010200010110111110011000112111110110000120?001011200000111101??110010000100001020000000001000110010000001111001011011111110011020010222001021010100011110010011001000111100001
Alligator_thompsoni	???????????????????01????????1?????0?1????????110000?2?????011200010011101????00100?010000102000?0??0010001?1?000000????1?????1011111110?1?0200102?21010210101?001?11?0100110010001???0000?
Allodaposuchus_precedens	??????????????????????????????????????????????1100110?????????0???????????????000100000000012000000?100000????0000000101100?110000111100?010110000001000210000?????1??1100001?10000???0000?
Agaresuchus_subjuniperus	??????????????????????????????????????????????????????????????????????????????00110?00100?0?2000000?0000000???00010011010000???0001?1110?000100000001100?1010??????1???10000?010000???0010?
Allognatosuchus_haupti	001?1?0?1??????0???01?000?1111?????0??11?11???111110?0?????01?10??0??11101????00010?00???010?0000??????0001?0??????0?????????1100?111100?1?0200?02220010210101????????01???10010001??????0?
Allognatosuchus_polyodon	??????????????????????????????????????????????11111010?????01?11??00?111?1????00010?000??01020000?0?????00??0?00?00?0?111001?1?01?111100????????0??20010?101???????????1???1??1???1??????0?
Allognatosuchus_wartheni	????1?0????????????0?0000?1111??1000?11???1???11111010?100?011110000011101????00010?0000?010200000000010001?0?000000?0111001?11011111100?110200?0222001021010000?1?1?0010011001?001???00001
Arambourgia_gaudryi	??????????????????????????????????????????????11010??0?????01?100?0??1110?????1001??010??01020000?0???10001000??000????11?0??1101?111100?1102?0?0?2210?0210100?????????10011?010?01??????0?
Arenysuchus_gascabadiolorum	??????????????????????????????????????????????????????????????????????????????00010?00?0000??0000???0?0?000???0?0??011010000?11000101110???01?0000?01100?101???0???10?01000??0?000????00?0?
Asiatosuchus_germanicus	001?0?0?1?001010?0101?000?1111??1??0??????1???11102000?????00110000??0101?00??00010?0000?000100000???10000??0?00010???01000101000?111100???0100?012110100101000???????1100?10000003???00001
Australosuchus_clarkae	??????0???????1??0??1?????11???????0?10???1???1110?101?????001100001101011????00110?00001102100000001000001?0?000000???????1010000111110?002011?02220010010100011??1??11?001000?001???0000?
Borealosuchis_acutidentatus	????????????????????????????0???????????????????002????????????000??????0?????00020?0?00??0231000?????0000????0?0??0???????1??002?1?1100?0?0?0??0?111010?101000???????010??1?0?0000???00000
Borealosuchus_formidabilis	000?000?0?11001011001000000101000001?000?20???0110200000?000?110000000100001??00020?0000?0023100000?0000001000000010100100010100201?11000000?00?011010100101000??????00100110000000???0000?
Borealosuchus_sternbergii	000000000?110010?1001000000101000001?00???0???011020000000?00010000000100000??00020?00000001310000001000001?0?00000111010001010000111100?000100?011000100101000000?1?00100110000000???00001
Borealosuchus_threeensis	????0??????????????01???????0??????1?00??20???01002??1?????10?11?000001000????????????????????????????????????????????????????????????????????????????????????????????????????????????00001
Borealosuchus_wilsoni	??????0??????????1001000000101??00?1?000?20???01002??100?0?001100000201000????00020?0?0???0231000?????00001?0?0?001010010001010020101100?000100??111101001010000?00???010011?0?0000???????1
Brachychampsa_montana	101011001?1100???0001??000111100?000?103111???11101101?????01110?00001110100??00110?0002?1101000000?0010001?0?01000001111001012001111100?110200?02210010110102000101?00100110010001???00001
Brachychampsa_sealeyi	?????????????????????????????????????10???1???11101??0???????11??0000111?1????001?0?0002?110100000???010?????????00????????10?2001101?00???????????100???????2?????????????1??10??1???00001
Brachyuranochampsa_eversolei	??????????????????????????????????????????????????????????????????????????????0011??00???1021000000??00000??0?0?0??01101000101000?111100???2?00?0?221010?101000???????1100010000003???00001
Caiman_crocodilus	101111001?1000101000101011111100110001112211101100211210101110101102011001011100110000000011200000000010001100100000011110121110011111100110201102220111210103000101100100110210001???00001
Caiman_latirostris	101110001?10001010001010?111110011000111221210110021121010111?10110201100???1100110000000010200100000010001100100000011110121110011111100110201102221111210103000101100100110210001??????0?
Caiman_lutescens	????????????????????????????????????????????????0?????????????????????????????00110?0000?0102001000?001000????1000000111101211200?1?1?10?????0???????1????0???????????????????100?1???0000?
Caiman_yacare	101111001?1000101000101011111100110001112211101100211210101110101102011001011100110000000011200000000010001100100000011110121111011111100110201102220111210103000101100100110210001???0000?
Ceratosuchus_burdoshi	???????????????????????????????????0?1????????11111??0?????01?10??00?11?01????00010?0?01?0102000000???1000??0????00???01???1?1??0?111100????????0????010?111???????????10??1001000100200001
Crocodylus_acer	??????????????????????????????????????????????????????????????????????????????00110?0000?1021000000??000001???000100?1010001010000111100?002?01?01?2001001010001??0??1110001000000300200001
Crocodylus_affinis	001001001?10001010011100001111001100?10???1???111021010100000110000000101100??00110?000010011000000?010000??0?00010011010001010000111100?0?010??0122001001010001??0???1100010000003???0000?
Crocodylus_depressifrons	???00?00??11000020011100001111??1100?10???1???11102101?????001100000001011????00110?0000?1011000000?1100001?0?0001001?01000101?000111100?010200?01220010010100011001?1110001000000300200001
Crocodylus_megarhinus	??????0???????????001?????????????????????????11102101?????00110000??01011????00110?0000?002300000001?0000??0?00000011010001012000111110?002?11?0122?01001010?01100???1110010000003??????0?
Crocodylus_niloticus	101000001?1010101010111001111120120001112011011100210101000101100011101011100100110000001002100000011000001101001000110100010110001111100001011101220010010100011101011110011000003????000?
Crocodylus_porosus	111000001?0010102010111000111120120001112011011100210101000101100011101011100100110000001002100010011000001101001000110100010100001111100001011101220010010100011101011110011000003???00001
Crocodylus_rhombifer	001000001?1010101010111001111120110001112011011100210101000101100011101011100100110000001002101000011000001101001000110100010110001111100001011101220010011100011101011110011000003???00001
Deinosuchus_riograndensis	??????0????????????01????????????????00???1???0110???001?0?11?10??0??11?0?????00??1?0??????0?0000???0??00011?00?0??????????????000111120?012210?1220001001?1000??000?0?????1??100?1???0000?
Diplocynodon_darwini	100001001?010000?00010000?1111??1400?101121???011020010??0?01?10000011110100??00020?0000?0103000000?0??000??0?0000001111?00101000?111100?110100?022010101101000???????0100110010001?1?00001
Diplocynodon_deponiae	100?0?0???????0????01?0???1?????14?0?10??21????1?02??0?????01?10??0??1110?????001???000??01030000?0???1000?????0?0001?11000?01000?111100?110100?0??011?0?101?00????????1???1??10001?1?00001
Diplocynodon_elavericus	?????????????????????????????????????10???0???0?102??1????????1????0?1???1????1?1???????0?1131??000??00???????100110010110?101?0?01?1?0??????10?1220?00021?110???0???11?0??0?11???0?1?00001
Diplocynodon_hantoniensis	100???????01000020001?00011111??1400?10??2????010021010????010101100111101????001201010000113100000?1000001?0?00000010110001110000111100?1101001012010101101000????1??0100110010001???0000?
Diplocynodon_kochi	??????????????????????????????????????????????????????????????????????????????10120?010100023000000?1000001???000000???10001?10000111100?1?0110001201100110100??0?01?111?0110010001???0000?
Diplocynodon_levantinicum	???????????????????01???01??1????????1????????0?002??1???????????000011?0?????001???00?????1?0??????1?000?????0?0?????????????????????????????????????????????????????????????????????00???
Diplocynodon_muelleri	????????????????????1?01??1?????14?0?10??21???01002??2?????01110??10011100????00120?1000001230000000100000????0000011111000001000?1?1100?110??0?02?01010110100????????0100110010001???00001
Diplocynodon_ratelii	??????0??????000???010?00?1111001400?10??21???01002101?????0111000001?1101????00120?0000001230000000100000??0?00000011110001010000111100??10100101100010110100000001?10100110010001???00001
Diplocynodon_remensis	?????????????????????????????????????10??20???01002000?????01110?000111001????10?20?0000000131000000100???1???000000110100010100001?1100???0100001101010110100???1?1??0100110010001????000?
Diplocynodon_tormis	????????????????????1?????1??????????10??21???01?021?1?????01?1?00????11??????0?120??00000123000000?1010001???000000111100?0?10000111100?110100001201010110100?0???1?001?0110010001???00001
Diplocynodon_ungeri	?????????????????????????????????????1????????0110210100?0100010101???110?????0?120??000000?3000000???0???????0001110011???1010000111?00?100010??222000??1?112???0????0?0????01???1???0000?
Dollosuchoides_densmorei	001???0???111010?0001?0?001111??1?00??????????1120???0?????000100?0??0101?????00120?00?0?1021000000??00000????01?0101001000101100?011110????????1??20010?1010001???????10?01000?003???00001
Eocaiman_cavernensis	??????????????????????????????????????????????1110???2?????11?1???????????????00????0??????0??????????100???0?1??0000???????0?????1??1?0?????0???????0?????1?3??????????0??1?2???????????0?
Eogavialis_africanum	????????1?????11???010??????????0?????????0???1122??03?????10?100000??1101????00120?000?01025?00000?000000000000001010010000010000000121?000100?1111001000010100?000??0101010100000???00?01
Eosuchus_lerichei	??????0??????01????01???????1????????0????????1122???3??????????????????0?????00120?0000?1025000000?0000000???000010100100000100000?0110?000?0??11?2001000010?1????????10?01?101003???00001
Eosuchus_minor	??????0???0??111???01?00?0?01???0000?000??0???1122??0300?0000?10?000001100????00120?0000?1025?00000?000000?00000001010010000?10000000110???0100?11?100100001?0100??1???101010101003???00001
Eothoracosarus_mississippiensis	??????0????????????01??000????????00?00???0????122???3??????0?????00?011?0????00120?000??102500000??000000????0000101001000????00?000100???01???11100010?001?00????????100010000000???00001
Euthecodon_arambourgii	?????????????????????????????????????????????????????0??????????????????1?????00020?0000?1025000100?1000001101000000??0????0???000111110??11011?012210100101100????1??11?0?1000?003???0000?
Gavialis_gangeticus	020000000?001111111010000000111000000?0000000011223003000000001000000011000100001301000001025?000000000000000000001010010000011000000121000010001111101000010000000000012101010000000100101
Gavialis_lewisi	???????????????????010??????????????????????????22???3??????0?100000??1?0?????00?30?0??????2??0???0?0?0000??0?0000?0?00100?0?1???0000121?000100?111??0?000010000?????00121010100000???00101
Gavialosuchus_eggenburgensis	????????????????????1?????????????????????????????????????????????????????????00120?0000?1024000000??00000????00?0101001000?01200?0?1110?0??????1?221010?10100????????11???10000003???0000?
Gryposuchus_colombianus	????0?0???001??????01??000????????????????0???11223?030100?000100000001100????0012010000?1025?00000?0?0000??0?00001010010000011000000121?000100?11111010000100000100?00121010100000???00101
Hylaeochampsa_vectiana	????????????????????????????????????????????????????????????????????????0?????0??????????0?0?1000?00??0110?0?00000001001000?0?2110000120????1?0?000010100000000????1?001001000?0110???00001
Iharkutosuchus_makadii	??????????????????????????????????????????????10124?????????110???00??10?1????0001??0000011061000?0???0110????0000001001100001201001?100?1?0?00?0???12???100?2?????1???1000000??110?????10?
Kambara_implexidens	??????0????????????01?????11????1100?10???1???11102101?????001100001101011????00110?00001102100000001000001?0100000010010001010000111110?002011?01220010010100011101?11110010000001???1010?
Kentisuchus_spenceri	??????0????????????????????????????????????????1?????0?????0??1000?1101?11????00110?0000?1021000000???0000??0?010010100100?101100?111110??????0?0??20010?10100???????111?0?100?0?03???00001
Leidyosuchus_canadensis	????0?0???????1????010000011?1??10?0?11??11???0110?00000?0?01?100000011101????00010?0000000030000000001000100010000111010001010000111100?010100101200010010100000001?00100110010001???0000?
Lohuecosuchus_mechinorum	??????????????????????????????????????????????????????????????????????????????00011?0000000?2000100?00000?????000100100100???110000?1110???0??0??000?100?10?00???1?????1??00?010000???00001
Lohuecosuchus_megadontos	??????????????????????????????????????????????11005101???0??010??011??101?????00011?010000002001100?000000????00010010010000011000101110?002110?0000110001010?????????110010?010000???0010?
Mecistops_cataphractus	10?001001?000010100011100111112012000111101101111041010100010010001110101?100100120000001002100000001000001101000010110100010100001111100001011101220010010100011101011110010000003???0000?
Melanosuchis_niger	101111001?1?00101000101011111100110001112212101100211210101111101102011001??110011000000001020010100001000110010000001111012111001111110011020110222111121010300010110010011021000100?11101
Melanosuchus_fisheri	??????0????????0?????????????????????????????????02????????1?11011????10?1????001?0?0000??102001010???1000??0???0????11????2?11???111110????????0????11??1010?????????010??1?2?0001???0000?
Mourasuchus_spp	10??100?1?00?010?00?1?10?011????1300?11???1???1102?112?????01110?100011000????00121?0000?1105000100?0010001?0?01000001111012?1011?111110?110?00????2111??111?30????1???100110?1000100200001
Navajosuchus_mooki	??????0?1??????0???0?00???1111??1??0?111111???11111010?????01?10??00??110?????00010?0001?01020000???0?1000??0???00?00?111001011001111100???020??0222?0102101000????1??010??10010001???00?0?
Orthogenysuchus_olseni	????????????????????????????????????????????????00??????????????????????0?????00121?0?01??10?0?0???????000????01?000???????????????11110????????0????11??101??0???????????????10001???00001
Osteolaemus_osborni	??1?00001?0010102000111001111120111001111111011100210101000001100001101011100110110000101002100010001000001101100100100101010100001111101001010101221110010110011101011110110000003??????0?
Osteolaemus_tetraspis	??1?00001?001010200011100111112011100111111101110021010100010110000110101110011010000010100210001000100000110110010111010101010000111110100101010122111001011001110101111011000000310000001
Paleosuchus_palpebrosus	100111111?010010201010001111112113000111321120110021222111?11?10110001100?01111011000010001020000000001000110001000101111011110001111110111020110222111?21010200010110010011021000111000001
Paleosuchus_trigonatus	100111111?010010200010001111112113000111321120110021222111111110110001100101111011000010001020000000001000110001000101111011110001111110111020110222111?210102000101100100110210001??????0?
Paratomistoma_courti	???????????????????????????????????????????????????????????0??10?000001010????00???????????2??0?0??????0001?0?????????????????000?1??11?????1???1??200100001000?1000?101?0?100??00?11100001
Piscogavialis_jugaliperforatus	????????????????????????????????1?????????????11?2???3?????0001???????10??????00120?001001025000000?000000????0000101001000000?000000111?1?0001011120010000100?0?1?0?0?12??1?10?00010100001
Planocrania__hengdongensis	????????????????????1?????????????????????????1110???1????????1????0?01?0?????20010?0?????01300??????0?000????0????01001???????0??1?1100????????0?1?00100?0100?????1???1???10?10001??????0?
Planocrania_datangensis	??????????????????????????????????????????????11?????0????????????????????????20010?000??1003000000??0?000???????000??01???????0??1?1110????????0?100010010??0?????????????10??0?0???????0?
Planocrania_geiseltalensis	?????????????0?0???01?000?0??1??0100?1???1????11102000??????0?1????0??1?1?????21?20?0000000030001???000000????0000001001010??10000111110?0?0?00?0?110010?10100?????????1???10000002????010?
Planocrania_vorax	????0?0???01001011?01?00000111??0100?10???1???1110?000?????0??1000001?1?0?????21010?0000?0003000100?000000??0?00000010010001010000111110???0100?021000100101000???01??1100110000002???0000?
Procaimanoidea_kayi	????110?1??????0???010?00?1111??10?0?112121?????010?1??100?01?11000001110?????10?????0???010?0000???0?1000??0?0000000011100?0110111111000??0200?022200102101010???????0100110010001???0000?
Procaimanoidea_utahensis	??????????????????????????????????????????????110100?00??01011110??0011101????10110?0100?01020?0000??01000????0000000?11100101101?111100?1?0200?02220010?101000???????0100110010001??????01
Prodiplocynodon_langi	??????????????????????????????????????????????????????????????????????????????00110?0000??003000000??100001??000010011?1000101????111100???0?0??0?21?010?1010001??01?01100110000003???0000?
Purussaurus_neivensis	101?100?1?000010?0??1????011???????0?11???1???1?00??1?1010?111201100011001????00110?0001?0102000000?0010001?0?0?000001111012111111111110?110201?0222011?210102000101??010??10210001???0000?
Quinkana_spp	??????????????????????????????????????????????11?0???1??????????????????1?????21010?0000?10??00?0000100000????0?0??????????1??1000111?10?002011101221010010102?11101?11??01?000???1???00?0?
Rimasuchus_lloydi	?????????????????????????????????????????????????????1??????????????????1?????00110?0000?0021000100?100000110100000????10??1??100?111110?001011?012200100101100111?1??1110?1000?003????????
Rimasuchus_pigotti	??????????00?010?00?11??01111????????10???0???11102??1????????1???111???1?????00010?0100?00210001000100000????0010101101010001?0?0111110???1?1??012210100101100??1?1??1100?10000003?????00?
Stangerochampsa_mccabei	????110???010010?0001000001111001000?01??11???111010100????0111110000?110?????00110?0002?1102000000?001000????00000001111001012001111100?110200?0?2100102101000??1?1??0100110010001???00001
Thecachampsa_antiqua	02000000??001010?00011010111?1??11?0?00???1???1122???4?100????1000031?101?0???00120?000011021000000?100000??0?0000101?010001011000011110???011??112200100101010??00???11100100?2003???00001
Thoracosaurus_macrorhynchus	??????0???0?1111?1?01?????00????0????00???0???1?22???3??????0?100000001100????00120?00?0?1025000000??000000?0?00001010010000110000000110?000100?11101010?0010000???0??0100010000000???0000?
Thoracosaurus_neocesariensis	??????0??????111?1?010????0011??0??0?00???0???1122???3????????10?000?01?0?????00120?0000?1025000000??000000?0?00001010010000?00000000110?00010??1?100010000100000000?00100?10000000???00001
Tomistoma_cairense	??????????????????????????????????????????????1??2???4????????1000001?1010????00?20?0?????025?0???0????000??0?000010100100010?00??011110???01???11?2001001010001??0???11?001?000003???0000?
Tomistoma_lusitanica	??????0????????????01????????????????10???1???1??2???4?????00?10000??0101?????00120?0000?1021?00001?100000110?00001010010001010000111110?0001?1?11221010010100011001??1110010000003???00001
Tomistoma_petrolica	???????????????????????????1????????????????????????04??????0010?0?01?1?10????00???????????2?00?0?0???00001???0?00101001??????1?0?0?1110?0?2?0??0??200?0000100?????????1???1????003???0000?
Tomistoma_schelgelii	021000001?0010101010110001111110110001013011011122?1040000010010000000101000010012000000110210000010100000110100010010010001011000111110000011010122101001010001100101111001000000311100001
Toyotamaphimeia_machikanense	00100100??11111110101100011111101100?00???1?????22??04?????10010?0000?101000??00120?00001100400000???00000????0000?010010000?10000011110??00?1??1??21010?1010??????????110010?00003???00001
Trilophosuchus_rackhami	??????????????????????????????????????????????????????????????????????????????0?????0??????2?0??0?0?1000????0?1?000001010???01?0?0111110??12011102221010000102011101?111?0?1000?001??????0?
Tsoabichi_greenriverensis	???????????????????01????????????????10??20???1100???2????????1??????11???01??00010?10????10??000????????0????????????????????000?1111?0?1?0????0??211???101?2????????????????100????????0?
Voay_robustus	??????0????????0???011?????111??1110??????1???1110210101000001100011111011????00110?0000?00210001000100000110100010111010101010000111110?0010111012201100111110?1101?11110010000003???00001
Wannaganosuchus_brachymanus	????1?0???1?00?0???010000?1111001000?11???1???111110?0?????0??100?00?11?0?????00110?0000??10200??00???1000??0?100000???1??01?1101?111100????????0?22001??101000????????10011?010001???00001
;
ccode	+ 16 39 48 54 62 81 87 147 *;
proc /;
comments 0
;
